# Supplementary material for: FOXM1 is critical for the fitness recovery of chromosomally unstable cells
Source: Cell Death Dis. 2023 Jul 14;14(7):430. doi: 10.1038/s41419-023-05946-2 (PMC10349069; doi:10.1038/s41419-023-05946-2)
Supplement: Supplementary file 2 — Supplementary Table CAL51 movies [file 41419_2023_5946_MOESM2_ESM.xlsx]

## Sheet: CAL 51 EV (Figure2F)
Movie	Position	start time	end time	timex 5 (mins)	time (h)	chromosome misalignment	lagging chromosome	micronuclei	chromosome bridge	mitotic slipage	Total errors		% errors per movie
1	scene1	16	23	35	0.583333						0
		22	32	50	0.833333						0
		97	107	50	0.833333						0
		132	144	60	1	1					1
		32	41	45	0.75						0
		71	81	50	0.833333						0
		64	74	50	0.833333						0
		34	53	95	1.58333						0
		62	68	30	0.5						0
		105	111	30	0.5						0
		53	61	40	0.666667						0
		118	131	65	1.08333						0
	scene2	55	62	35	0.583333						0
		59	66	35	0.583333						0
		53	61	40	0.666667						0
		28	36	40	0.666667		1				1
	scene3	12	20	40	0.666667						0
		25	31	30	0.5						0
		70	79	45	0.75						0
		34	41	35	0.583333						0
	scene4	16	23	35	0.583333						0
		6	12	30	0.5						0
		18	26	40	0.666667						0
		136	148	60	1						0
		133	143	50	0.833333						0
		50	56	30	0.5						0
		56	66	50	0.833333						0
		126	135	45	0.75						0
		127	135	40	0.666667						0
	scene5	13	20	35	0.583333						0
		26	34	40	0.666667						0
		29	36	35	0.583333						0
		48	57	45	0.75						0
		79	90	55	0.916667						0
		87	94	35	0.583333						0
		64	72	40	0.666667						0
		97	107	50	0.833333						0
		97	105	40	0.666667						0
	scene6	51	61	50	0.833333						0
		32	39	35	0.583333						0
		65	75	50	0.833333						0
		77	87	50	0.833333		1				1
		21	28	35	0.583333						0
		24	30	30	0.5						0
		91	99	40	0.666667						0
		80	89	45	0.75						0
		123	130	35	0.583333						0
		106	116	50	0.833333						0
		130	136	30	0.5						0	3	6.12245
2	scene1	6	11	25	0.416667						0
		6	10	20	0.333333						0
		14	20	30	0.5						0
		116	123	35	0.583333		1				1
		100	106	30	0.5		1				1
		102	111	45	0.75						0
		101	109	40	0.666667						0
		108	113	25	0.416667						0
		110	116	30	0.5						0
		95	101	30	0.5						0
		28	34	30	0.5						0
		26	32	30	0.5						0
		27	33	30	0.5						0
		32	38	30	0.5						0
		34	39	25	0.416667						0
		34	41	35	0.583333						0
		39	46	35	0.583333						0
		30	35	25	0.416667						0
		33	37	20	0.333333						0
	scene2	18	22	20	0.333333						0
		19	23	20	0.333333						0
		29	34	25	0.416667						0
		20	24	20	0.333333						0
		25	30	25	0.416667						0
		34	38	20	0.333333						0
		39	43	20	0.333333						0
		43	47	20	0.333333						0
		68	72	20	0.333333		1				1
		68	73	25	0.416667						0
		70	74	20	0.333333						0
		80	86	30	0.5		1				1
		79	84	25	0.416667						0
		139	144	25	0.416667						0
		137	142	25	0.416667						0
		137	143	30	0.5						0
	scene3	43	51	40	0.666667						0
		46	51	25	0.416667						0
		44	50	30	0.5						0
		43	48	25	0.416667						0
		37	42	25	0.416667	1					1
		25	30	25	0.416667						0
		21	28	35	0.583333						0
		15	21	30	0.5						0
		16	23	35	0.583333						0
		9	15	30	0.5						0
		14	18	20	0.333333						0
		57	63	30	0.5						0
		65	73	40	0.666667						0
		69	73	20	0.333333						0
		76	83	35	0.583333						0
		69	75	30	0.5		1				1
		75	80	25	0.416667						0
		95	100	25	0.416667						0
		98	105	35	0.583333						0
		97	106	45	0.75						0
		109	116	35	0.583333						0
		111	115	20	0.333333						0
		106	111	25	0.416667						0
		113	119	30	0.5						0
		116	121	25	0.416667						0
		120	125	25	0.416667						0
		135	140	25	0.416667						0
		151	157	30	0.5				1		1
		150	156	30	0.5						0
		150	155	25	0.416667						0
		149	153	20	0.333333						0
		149	153	20	0.333333						0
		148	153	25	0.416667						0	7	10.2941
3	scene1	16	23	35	0.583333						0
		22	27	25	0.416667						0
		33	38	25	0.416667						0
		45	52	35	0.583333	1					1
		65	71	30	0.5						0
		73	78	25	0.416667						0
		77	82	25	0.416667						0
		77	83	30	0.5						0
		80	87	35	0.583333						0
		117	127	50	0.833333						0
		118	126	40	0.666667						0
		14	19	25	0.416667						0
		12	19	35	0.583333						0
		9	16	35	0.583333						0
		6	11	25	0.416667						0
		6	12	30	0.5						0	1	6.25
						3	7	0	1	0
			133 mitosis
			6.97674

## Sheet: CAL51-MAD2OE (Figure2F)
Movie	Position	start time	end time	timex 5 (mins)	time (h)	chromosome misalignment	lagging chromosome	micronuclei	chromosome bridge	mitotic slipage	death	multipolar division	total errors		% errors per movie
movie 1	scene1	24	35	55	0.916667								0
		27	32	25	0.416667								0
		44	50	30	0.5								0
		57	62	25	0.416667								0
		52	104	260	4.33333								0
		147	154	35	0.583333								0
		75	150	375	6.25	1							1
		63	69	30	0.5								0
	scene2	3	10	35	0.583333								0
		13	22	45	0.75								0
		1	7	30	0.5								0
		41	47	30	0.5		1						1
		51	92	205	3.41667								0
		62	93	155	2.58333								0
		48	115	335	5.58333								0
		38	48	50	0.833333		1						1
		54	63	45	0.75								0
		61	67	30	0.5								0
		60	74	70	1.16667								0
		64	75	55	0.916667								0
		70	77	35	0.583333		1						1
		64	71	35	0.583333								0
		13	18	25	0.416667								0
		30	36	30	0.5								0
		153	170	85	1.41667								0
	scene4	6	13	35	0.583333								0
		7	15	40	0.666667								0
		1	13	60	1		1						1
		62	102	200	3.33333						1		0
		99	110	55	0.916667								0
		29	40	55	0.916667							1	1	6	19.3548
movie 2	scene1	7	13	30	0.5								0
		27	33	30	0.5								0
		28	37	45	0.75								0
		54	77	115	1.91667		1						1
		71	95	120	2								0
		33	57	120	2								0
	scene2	46	121	375	6.25								0
		35	45	50	0.833333								0
		57	65	40	0.666667		1						1
		61	143	410	6.83333								0
		37	65	140	2.33333								0
	scene3	5	13	40	0.666667								0
		30	43	65	1.08333								0
		47	57	50	0.833333								0
		70	116	230	3.83333								0
		64	73	45	0.75								0
		63	73	50	0.833333		1						1
		150	156	30	0.5								0
		93	118	125	2.08333								0
		107	153	230	3.83333								0
		125	134	45	0.75								0
	scene4	3	13	50	0.833333								0
		50	57	35	0.583333								0
		50	55	25	0.416667								0
		130	136	30	0.5		1						1
		132	140	40	0.666667		1						1
		137	158	105	1.75	1							1
		159	164	25	0.416667								0
		93	99	30	0.5								0
		104	117	65	1.08333		1						1
		73	79	30	0.5								0
		39	48	45	0.75								0
		43	47	20	0.333333				1				1
		46	51	25	0.416667								0
		21	36	75	1.25	1							1
		26	32	30	0.5		1						1
		26	32	30	0.5								0
		30	34	20	0.333333								0
		30	35	25	0.416667								0
		22	27	25	0.416667								0
		15	21	30	0.5								0
		54	137	415	6.91667		1						1
		99	133	170	2.83333								0
		121	147	130	2.16667								0
	scene5	15	20	25	0.416667								0
		31	40	45	0.75							1	1
		41	50	45	0.75								0
		52	67	75	1.25								0
	scene6	28	40	60	1								0
		55	62	35	0.583333								0
		48	60	60	1								0
		48	54	30	0.5								0
		79	169	450	7.5					1			1
		108	159	255	4.25				1				1
		10	15	25	0.416667								0
	scene7	24	32	40	0.666667								0
		28	40	60	1		1						1
		30	37	35	0.583333								0
		48	54	30	0.5								0
		55	62	35	0.583333								0
		49	60	55	0.916667								0
		62	74	60	1								0
		77	176	495	8.25					1			1
		12	19	35	0.583333								0
	scene8	21	28	35	0.583333				1				1
		19	24	25	0.416667				1				1
		18	23	25	0.416667								0
		25	30	25	0.416667								0
		51	57	30	0.5								0
		62	68	30	0.5								0
		77	88	55	0.916667								0
		79	86	35	0.583333	1							1
		79	89	50	0.833333				1				1
		71	89	90	1.5				1				1
		116	123	35	0.583333								0
		108	126	90	1.5	1							1
		141	153	60	1								0
		116	124	40	0.666667								0
		122	132	50	0.833333		1						1
		130	137	35	0.583333								0
		158	164	30	0.5								0
		161	174	65	1.08333								0
	scene9	18	23	25	0.416667								0
		18	23	25	0.416667	1							1
		36	41	25	0.416667								0
		85	134	245	4.08333		1						1
		63	72	45	0.75								0
	scene10	6	26	100	1.66667		1						1
		21	26	25	0.416667								0
		30	37	35	0.583333		1						1
		35	42	35	0.583333								0
		37	45	40	0.666667								0
		43	53	50	0.833333							1	1
		45	50	25	0.416667								0
		68	80	60	1								0
		85	92	35	0.583333								0
		131	161	150	2.5								0
		143	157	70	1.16667								0	28	28.5714
movie 3	scene30	28	44	80	1.33333								0
		1	52	255	4.25								0
		34	61	135	2.25								0
		56	82	130	2.16667								0
		79	137	290	4.83333								0
		65	82	85	1.41667								0
		74	131	285	4.75				1				1
		152	163	55	0.916667				1				1
		147	156	45	0.75								0
		141	149	40	0.666667		1						1
		139	145	30	0.5								0
		89	96	35	0.583333								0
		95	110	75	1.25								0
		51	64	65	1.08333								0
		70	95	125	2.08333		1						1
		104	116	60	1		1						1
	scene31	19	27	40	0.666667								0
		42	62	100	1.66667							1	1
		51	58	35	0.583333								0
		66	86	100	1.66667	1							1
		83	91	40	0.666667								0
		84	94	50	0.833333								0
		158	166	40	0.666667								0
		111	127	80	1.33333								0
	scene32	14	23	45	0.75		1						1
		20	28	40	0.666667		1						1
		30	41	55	0.916667							1	1
		40	50	50	0.833333								0
		73	93	100	1.66667	1							1
		73	96	115	1.91667								0
		87	94	35	0.583333								0
		104	118	70	1.16667								0
		108	116	40	0.666667								0
		109	116	35	0.583333								0
		112	120	40	0.666667								0
		109	124	75	1.25								0
		112	120	40	0.666667								0
		130	146	80	1.33333								0
		143	150	35	0.583333		1						1
		151	163	60	1								0
	scene33	18	26	40	0.666667								0
		33	43	50	0.833333	1							1
		40	49	45	0.75		1						1
		47	54	35	0.583333								0
		52	61	45	0.75								0
		56	65	45	0.75								0
		60	66	30	0.5								0
		76	84	40	0.666667								0
		76	89	65	1.08333		1						1
		67	84	85	1.41667								0
		107	122	75	1.25								0
	scene34	7	12	25	0.416667								0
		7	14	35	0.583333								0
		12	19	35	0.583333								0
		16	24	40	0.666667								0
		20	25	25	0.416667								0
		82	89	35	0.583333								0
	scene35	46	58	60	1				1				1
		63	68	25	0.416667								0
		50	57	35	0.583333								0
		53	61	40	0.666667		1						1
		59	66	35	0.583333								0
		62	68	30	0.5								0
		60	67	35	0.583333								0
		69	74	25	0.416667		1						1
		80	87	35	0.583333		1						1
		71	81	50	0.833333								0
		80	87	35	0.583333								0
		85	101	80	1.33333								0
		81	88	35	0.583333								0
		110	122	60	1								0
		114	130	80	1.33333								0
		140	149	45	0.75		1						1
	scene36	15	22	35	0.583333								0
		13	20	35	0.583333								0
		23	36	65	1.08333				1				1
		34	40	30	0.5								0
		38	43	25	0.416667								0
		40	46	30	0.5								0
		41	47	30	0.5								0
		46	51	25	0.416667								0
		53	58	25	0.416667								0
		54	64	50	0.833333								0
		57	71	70	1.16667								0
		97	106	45	0.75								0
		106	114	40	0.666667								0
	scene37	11	23	60	1		1						1
		40	52	60	1		1						1
		43	59	80	1.33333								0
		83	96	65	1.08333								0
		107	119	60	1								0
	scene38	1	20	95	1.58333								0
		89	105	80	1.33333								0
		111	127	80	1.33333								0
		125	135	50	0.833333							1	1
		127	136	45	0.75								0
	scene40	102	122	100	1.66667								0
		1	28	135	2.25							1	1
		36	50	70	1.16667								0
		35	49	70	1.16667								0
		130	143	65	1.08333								0
		141	156	75	1.25		1						1
		3	15	60	1								0
		4	18	70	1.16667								0
		14	26	60	1								0
	scene39	16	41	125	2.08333				1				1
		27	40	65	1.08333		1						1
		28	50	110	1.83333								0	28	25.9259
			237 mitoses			9	33	0	11	2	1	7

## Sheet: CAL51siFoxm1 (Figure2F)
Movie	Position	start time	end time	timex 5 (mins)	time (h)	chromosome misalignment	lagging chromosome	micronuclei	chromosome bridge	mitotic slipage	multipolar division	total errors		% errors per movie
movie 1	scene23	47	67	100	1.66667							0
		51	63	60	1							0
		67	84	85	1.41667							0
	scene33	80	87	35	0.583333							0
		13	19	30	0.5							0
		17	23	30	0.5							0
		20	27	35	0.583333							0
		35	41	30	0.5							0
		39	46	35	0.583333							0
		38	44	30	0.5							0
		37	43	30	0.5							0
		51	56	25	0.416667							0
		52	58	30	0.5							0
		69	76	35	0.583333							0
		68	75	35	0.583333							0
		71	77	30	0.5							0
		91	98	35	0.583333							0
		45	51	30	0.5							0
		81	87	30	0.5							0
		83	94	55	0.916667							0
		107	117	50	0.833333							0
		128	138	50	0.833333							0
	scene34	100	108	40	0.666667							0
		113	124	55	0.916667							0
		3	9	30	0.5							0
		13	21	40	0.666667							0
		13	20	35	0.583333							0
		14	20	30	0.5							0
		21	27	30	0.5				1			1
		41	50	45	0.75		1					1
		49	57	40	0.666667							0
		60	68	40	0.666667							0
		62	70	40	0.666667							0
		74	84	50	0.833333							0
		74	84	50	0.833333							0
		102	114	60	1							0
		52	58	30	0.5							0
		79	86	35	0.583333	1						1
		21	28	35	0.583333		1					1
		19	26	35	0.583333		1					1	5	12.5
movie 2	scene5	28	35	35	0.583333		1					1
		39	46	35	0.583333		1					1
		37	47	50	0.833333							0
		14	21	35	0.583333							0
		49	56	35	0.583333							0
		44	50	30	0.5							0
		55	75	100	1.66667							0
		80	91	55	0.916667				1			1
		98	111	65	1.08333						1	1
		90	129	195	3.25		1					1
		109	118	45	0.75							0
		126	147	105	1.75				1			1
	scene6	16	22	30	0.5		1					1
		2	9	35	0.583333							0
		47	54	35	0.583333							0
		51	57	30	0.5							0
		53	67	70	1.16667							0
		135	142	35	0.583333							0
	scene7	6	22	80	1.33333	1						1
		11	22	55	0.916667							0
		31	38	35	0.583333							0
		26	31	25	0.416667							0
		27	34	35	0.583333							0
		20	26	30	0.5							0
		8	14	30	0.5							0
		44	51	35	0.583333							0
		39	44	25	0.416667							0
		67	72	25	0.416667							0	8	28.5714
movie 3	scene38	102	111	45	0.75							0
		8	15	35	0.583333							0
		11	15	20	0.333333							0
		29	33	20	0.333333							0
		46	52	30	0.5							0
		42	47	25	0.416667							0
		58	64	30	0.5		1					1
		57	63	30	0.5							0
		61	66	25	0.416667							0
		114	121	35	0.583333							0
		119	125	30	0.5							0
	scene39	7	13	30	0.5		1					1
		63	70	35	0.583333							0
		63	71	40	0.666667							0
		18	24	30	0.5							0
		23	28	25	0.416667							0
		43	48	25	0.416667							0
		83	88	25	0.416667							0
		83	89	30	0.5							0
		90	96	30	0.5							0
		114	120	30	0.5							0
		114	120	30	0.5							0
		111	118	35	0.583333							0
		105	110	25	0.416667							0
		123	129	30	0.5							0
		123	129	30	0.5	1						1
		120	131	55	0.916667							0	3	11.1111
						3	9	0	3	0	1	16
			95 mitoses
			16
			79

## Sheet: CAL51Mad2OE+siFoxm1 (Figure2F)
Movie	Position	start time	end time	timex 5 (mins)	time (h)	chromosome misalignment	lagging chromosome	micronuclei	chromosome bridge	mitotic slipage	multipolar division	death	no exit	cytokinesis failure	total errors		% errors per movie
movie 1	scene19	33	42	45	0.75										0
		39	46	35	0.583333		1								1
		46	53	35	0.583333										0
		30	40	50	0.833333										0
		33	41	40	0.666667										0
		58	68	50	0.833333										0
	scene20	26	33	35	0.583333										0
		30	40	50	0.833333										0
		45	59	70	1.16667		1								1
		48	63	75	1.25										0
		75	91	80	1.33333										0
	scene22	12	34	110	1.83333				1						1
		33	41	40	0.666667										0
		47	67	100	1.66667										0
		56	77	105	1.75				1						1
		104	192	440	7.33333										0
		99	192	465	7.75										0
		101	192	455	7.58333										0
		96	192	480	8										0
		98	192	470	7.83333										0
	scene23	53	72	95	1.58333										0
		76	94	90	1.5										0
		111	130	95	1.58333	1									1
		155	173	90	1.5		1								1
		21	36	75	1.25		1								1
		10	22	60	1										0
	scene24	11	17	30	0.5										0
		15	22	35	0.583333										0
		22	29	35	0.583333										0
		40	59	95	1.58333										0
	scene25	66	79	65	1.08333										0
		21	30	45	0.75		1								1
		138	160	110	1.83333		1								1
		140	153	65	1.08333										0
	scene26	23	35	60	1										0
		78	95	85	1.41667										0
		143	173	150	2.5		1								1
		43	53	50	0.833333										0
	scene27	50	61	55	0.916667										0
	scene28	38	126	440	7.33333				1						1
		35	45	50	0.833333										0
	scene30	110	118	40	0.666667				1						1
		50	59	45	0.75										0
		72	88	80	1.33333		1								1
		125	146	105	1.75										0
		33	42	45	0.75		1								1
		35	43	40	0.666667		1								1
		53	79	130	2.16667		1								1
	scene31	32	39	35	0.583333										0
		63	71	40	0.666667										0
		130	139	45	0.75		1								1
		73	82	45	0.75										0
	scene32	39	48	45	0.75										0
		12	20	40	0.666667		1								1
		22	33	55	0.916667										0
		55	75	100	1.66667						1				1
		95	101	30	0.5										0
		108	115	35	0.583333										0
	scene33	57	68	55	0.916667										0
		33	125	460	7.66667					1					1
		92	152	300	5				1						1
		19	31	60	1										0
		6	15	45	0.75										0
		13	92	395	6.58333	1									1
		47	120	365	6.08333							1			1
		86	131	225	3.75							1			1
		43	157	570	9.5					1					1
		1	176	875	14.5833								1		1
		1	176	875	14.5833								1		1
	scene34	32	172	700	11.6667								1		1
		96	169	365	6.08333					1					1
		48	170	610	10.1667								1		1
		151	168	85	1.41667	1									1
		60	176	580	9.66667								1		1
		73	176	515	8.58333								1		1
		95	118	115	1.91667				1						1	34	44.7368
movie 2		109	176	335	5.58333								1		1
	scene35	81	102	105	1.75	1									1
		79	108	145	2.41667										0
		47	152	525	8.75					1					1
		8	58	250	4.16667	1									1
		21	132	555	9.25	1									1
		85	107	110	1.83333										0
		66	112	230	3.83333										0
		114	128	70	1.16667										0
		107	116	45	0.75										0
		143	154	55	0.916667										0
		56	143	435	7.25							1			1
		1	140	695	11.5833							1			1
		36	46	50	0.833333										0
	scene32	32	51	95	1.58333										0
		133	143	50	0.833333										0
		82	94	60	1		1								1	8	47.0588
movie 3	scene19	62	80	90	1.5										0
		149	165	80	1.33333		1								1
		118	136	90	1.5										0
		124	133	45	0.75										0
		89	100	55	0.916667		1								1
		150	166	80	1.33333										0
		142	151	45	0.75										0
	scene20	36	86	250	4.16667					1					1
		62	130	340	5.66667				1						1
		120	145	125	2.08333		1								1
		104	127	115	1.91667										0
		42	75	165	2.75		1								1
		44	59	75	1.25										0
		48	86	190	3.16667		1								1
	scene21	54	135	405	6.75							1			1
		15	28	65	1.08333										0
	scene22	71	103	160	2.66667				1						1
		56	144	440	7.33333							1			1
	scene23	32	153	605	10.0833						1				1
		35	49	70	1.16667										0
		80	90	50	0.833333										0
		78	101	115	1.91667		1								1
		97	107	50	0.833333										0
		102	110	40	0.666667										0
		94	102	40	0.666667										0	12	48
movie 4	scene15	8	100	460	7.66667							1			1
		12	164	760	12.6667							1			1
		1	175	870	14.5								1		1
		34	175	705	11.75								1		1
		33	102	345	5.75							1			1
		79	110	155	2.58333							1			1
	scene16	7	16	45	0.75										0
		30	35	25	0.416667										0
		147	160	65	1.08333										0
		80	176	480	8							1			1
		102	176	370	6.16667				1						1
		57	94	185	3.08333		1								1
	scene17	1	116	575	9.58333							1			1
		20	113	465	7.75					1					1
		76	176	500	8.33333								1		1
		28	40	60	1										0
	scene18	4	79	375	6.25		1								1
		73	125	260	4.33333					1					1
		16	122	530	8.83333							1			1
		51	133	410	6.83333							1			1
		9	24	75	1.25										0
		59	176	585	9.75								1		1
		101	110	45	0.75					1					1
	scene19	10	139	645	10.75							1			1
		7	42	175	2.91667		1								1
		20	118	490	8.16667					1					1
		23	135	560	9.33333					1					1
		11	115	520	8.66667					1					1
		1	14	65	1.08333										0
		22	30	40	0.666667										0
		2	16	70	1.16667										0
		2	46	220	3.66667										0
		38	48	50	0.833333										0
		2	12	50	0.833333										0
		71	176	525	8.75								1		1
		102	110	40	0.666667						1				1
	scene20	11	27	80	1.33333										0
		25	78	265	4.41667							1			1
		44	175	655	10.9167								1		1
		76	120	220	3.66667										0
		51	128	385	6.41667		1								1
		92	113	105	1.75				1						1
		25	43	90	1.5										0
		71	93	110	1.83333										0
		99	176	385	6.41667								1		1
	scene21	4	20	80	1.33333						1				1
		10	36	130	2.16667		1								1
		2	55	265	4.41667		1								1
		28	49	105	1.75	1									1
		20	119	495	8.25										0
		34	176	710	11.8333								1		1
		32	176	720	12								1		1
		26	36	50	0.833333										0
	scene22	91	120	145	2.41667		1								1
		101	119	90	1.5										0
		102	115	65	1.08333										0
		70	94	120	2										0
		90	176	430	7.16667								1		1
		38	46	40	0.666667		1								1
		19	27	40	0.666667										0
		26	82	280	4.66667							1			0
	scene23	23	58	175	2.91667							1			0
		50	58	40	0.666667										0
		36	103	335	5.58333										0
		50	58	40	0.666667										0
		8	89	405	6.75					1					1
	scene24	30	38	40	0.666667		1								1
		40	48	40	0.666667										0
		47	56	45	0.75										0
		40	66	130	2.16667										0
		84	172	440	7.33333					1					1
		107	114	35	0.583333										0
		76	87	55	0.916667										0
		93	137	220	3.66667										0
		3	14	55	0.916667										0
		166	173	35	0.583333		1								1
	scene25	91	111	100	1.66667						1				1
		19	25	30	0.5										0
		18	30	60	1										0
		22	32	50	0.833333										0
		71	79	40	0.666667										0
		41	118	385	6.41667										0
		51	93	210	3.5										0
		7	40	165	2.75										0
		16	117	505	8.41667					1					1
		8	119	555	9.25						1				1
		47	124	385	6.41667										0
	scene26	18	43	125	2.08333		1								1
		122	131	45	0.75		1								1
		109	135	130	2.16667		1								1
		146	167	105	1.75										0
		115	124	45	0.75				1						1
		80	176	480	8							1			0
	scene27	21	32	55	0.916667										0
		19	139	600	10					1					1
		10	26	80	1.33333				1						1
		31	135	520	8.66667						1				1
		40	176	680	11.3333							1			0
		114	140	130	2.16667		1								1
		9	21	60	1										0
		86	176	450	7.5							1			0
	scene28	81	106	125	2.08333		1								1
		106	126	100	1.66667										0
		92	101	45	0.75										0
		160	168	40	0.666667										0
		52	173	605	10.0833					1					1
		58	176	590	9.83333							1			0
	scene29	4	49	225	3.75		1								1
		124	169	225	3.75					1					1
	scene30	19	28	45	0.75										0
		2	167	825	13.75					1					1
		65	83	90	1.5										0
		128	175	235	3.91667					1					1
		105	127	110	1.83333										0
		44	63	95	1.58333										0
		4	36	160	2.66667					1					1	61	52.5862
			234 mitosis			7	36	0	12	20	7	22	17	0

## Sheet: CAL 51 EV (Figure4C)
Movie	Position	start time	end time	timex 5 (mins)	time (h)	chromosome misalignment	lagging chromosome	micronuclei	chromosome bridge	mitotic slipage	Total errors		% errors per movie
1	scene1	159	164	25	0.416667						0
		152	158	30	0.5						0
		6	10	20	0.333333		1				1
		34	41	35	0.583333						0
		35	45	50	0.833333						0
		43	49	30	0.5						0
		45	50	25	0.416667						0
		46	51	25	0.416667						0
		51	56	25	0.416667						0
		72	79	35	0.583333						0
		68	73	25	0.416667						0
		79	86	35	0.583333		1				1
		85	91	30	0.5						0
		82	87	25	0.416667						0
		159	164	25	0.416667						0
		64	69	25	0.416667						0
	scene2	149	163	70	1.16667						0
		112	119	35	0.583333						0
		18	24	30	0.5						0
		38	43	25	0.416667						0
		40	44	20	0.333333						0
		51	57	30	0.5						0
		67	71	20	0.333333						0
	scene3	10	14	20	0.333333						0
		33	37	20	0.333333						0
		42	48	30	0.5						0
		42	51	45	0.75						0
		51	62	55	0.916667						0
		72	81	45	0.75						0
		71	87	80	1.33333						0
		90	97	35	0.583333						0
	scene4	92	98	30	0.5						0
		80	87	35	0.583333						0
		9	19	50	0.833333						0
		24	29	25	0.416667						0
		135	141	30	0.5						0
	scene5	11	16	25	0.416667						0
		16	20	20	0.333333						0
		24	30	30	0.5						0
		34	41	35	0.583333						0
		35	41	30	0.5						0
		37	43	30	0.5						0
		45	50	25	0.416667		1				1
		56	66	50	0.833333						0
		60	65	25	0.416667						0
		55	61	30	0.5						0
		43	51	40	0.666667						0
		170	176	30	0.5						0
	scene6	2	9	35	0.583333						0
		3	7	20	0.333333						0
		5	9	20	0.333333						0
		21	24	15	0.25						0
		24	28	20	0.333333						0
		26	30	20	0.333333		1				1
		19	26	35	0.583333						0
		37	43	30	0.5						0
		38	43	25	0.416667						0
		47	54	35	0.583333						0
		45	50	25	0.416667						0
		48	52	20	0.333333						0
		55	61	30	0.5						0
		91	97	30	0.5						0
		97	103	30	0.5						0
		162	167	25	0.416667						0
		165	171	30	0.5						0
		125	130	25	0.416667						0
		60	68	40	0.666667						0
		108	114	30	0.5						0
		126	131	25	0.416667						0	4	4.34783
2	scene32	27	35	40	0.666667						0
		41	54	65	1.08333						0
		138	149	55	0.916667						0
		87	95	40	0.666667		1				1
		107	121	70	1.16667						0
		1	9	40	0.666667						0
		19	23	20	0.333333						0
		66	72	30	0.5						0
		75	81	30	0.5						0
		93	98	25	0.416667						0
		105	111	30	0.5						0
	scene33	18	23	25	0.416667						0
		29	36	35	0.583333						0
		22	29	35	0.583333						0
		37	42	25	0.416667						0
	scene34	75	80	25	0.416667		1				1
		4	12	40	0.666667						0
		20	25	25	0.416667						0
		50	57	35	0.583333						0
		59	69	50	0.833333						0
		45	51	30	0.5						0
		50	57	35	0.583333						0
		60	69	45	0.75						0
		58	70	60	1						0
	scene35	84	91	35	0.583333						0
		9	18	45	0.75						0
		49	57	40	0.666667						0
		13	21	40	0.666667						0
		28	32	20	0.333333						0
		69	78	45	0.75						0
		70	78	40	0.666667						0
		66	71	25	0.416667						0	2	6.25
3	scene1	33	39	30	0.5						0
		36	40	20	0.333333						0
		43	49	30	0.5						0
		45	51	30	0.5						0
		70	79	45	0.75						0
		78	84	30	0.5						0
		87	93	30	0.5						0
		119	131	60	1		1				1
		43	51	40	0.666667						0
		48	56	40	0.666667						0
	scene2	30	37	35	0.583333	1					1
		39	45	30	0.5						0
		56	63	35	0.583333						0
		73	80	35	0.583333						0
		39	45	30	0.5						0
		56	63	35	0.583333						0
		47	53	30	0.5						0
		39	46	35	0.583333						0
		49	57	40	0.666667						0
		65	72	35	0.583333						0
	scene3	32	36	20	0.333333						0
		28	34	30	0.5						0
		28	33	25	0.416667						0
		36	41	25	0.416667						0
		55	63	40	0.666667		1				1
		81	87	30	0.5						0
		82	88	30	0.5						0
		80	88	40	0.666667						0
		91	97	30	0.5						0
		98	105	35	0.583333						0
		103	111	40	0.666667						0
		109	116	35	0.583333						0
		107	113	30	0.5						0
	scene4	27	32	25	0.416667						0
		28	34	30	0.5						0
		26	32	30	0.5						0
		39	46	35	0.583333						0
		39	46	35	0.583333						0
		47	53	30	0.5						0
		45	54	45	0.75						0
		63	69	30	0.5						0
		80	87	35	0.583333						0
		76	81	25	0.416667						0
		102	107	25	0.416667						0
	scene5	28	34	30	0.5						0
		33	40	35	0.583333						0
		39	40	5	0.0833333						0
		53	59	30	0.5						0
		80	86	30	0.5						0
		95	100	25	0.416667						0
		103	111	40	0.666667						0	3	5.88235
						1	8	0	0	0
			152mitosis
			143 normal

## Sheet: CAL51-MAD2OE (Fig4C&6D)
Movie	Position	start time	end time	timex 5 (mins)	time (h)	chromosome misalignment	lagging chromosome	micronuclei	chromosome bridge	mitotic slipage	death	multipolar division	total errors		% errors per movie
movie 1	scene7	114	126	60	1	1							1
		80	100	100	1.66667								0
		156	164	40	0.666667								0
	scene8	58	65	35	0.583333								0
		51	56	25	0.416667								0
		69	77	40	0.666667								0
		97	104	35	0.583333								0
		101	110	45	0.75								0
		101	116	75	1.25								0
	scene9	115	151	180	3		1						1
		91	106	75	1.25								0
		94	142	240	4		1						1
		18	28	50	0.833333								0
		38	48	50	0.833333		1						1
		40	46	30	0.5								0
		51	63	60	1		1						1
		58	67	45	0.75								0
		63	72	45	0.75								0
		78	89	55	0.916667								0
		59	67	40	0.666667								0
		46	105	295	4.91667								0
	scene10	62	75	65	1.08333								0
		55	77	110	1.83333								0
		69	83	70	1.16667								0
		64	88	120	2								0
		78	98	100	1.66667								0
		126	143	85	1.41667								0
		144	176	160	2.66667								0
	scene11	57	71	70	1.16667								0
		66	74	40	0.666667								0
		67	75	40	0.666667								0
		73	90	85	1.41667								0
		83	102	95	1.58333	1							1
		92	109	85	1.41667								0
		147	172	125	2.08333		1						1	7	20
movie 2	scene2	6	16	50	0.833333							1	1
		31	36	25	0.416667								0
		33	41	40	0.666667								0
		44	51	35	0.583333								0
		45	52	35	0.583333								0
		49	55	30	0.5								0
		53	73	100	1.66667		1						1
		79	90	55	0.916667								0
	scene3	47	58	55	0.916667				1				1
		50	62	60	1								0
		39	49	50	0.833333								0
		61	72	55	0.916667								0
	scene4	64	82	90	1.5								0
		64	70	30	0.5								0
		24	30	30	0.5								0
		72	81	45	0.75				1				1
		99	118	95	1.58333	1							1
		30	39	45	0.75								0
		97	127	150	2.5								0
		108	119	55	0.916667								0
	scene5	65	76	55	0.916667		1						1
		67	77	50	0.833333								0
		133	143	50	0.833333								0
	scene6	8	16	40	0.666667								0
		2	17	75	1.25								0
		25	31	30	0.5								0
		77	108	155	2.58333				1				1
		96	110	70	1.16667		1						1
		48	58	50	0.833333								0
		46	56	50	0.833333								0
	scene7	7	14	35	0.583333								0
		27	32	25	0.416667								0
		35	44	45	0.75								0
		66	73	35	0.583333								0
		67	74	35	0.583333								0
		111	132	105	1.75								0
	scene8	88	94	30	0.5								0	8	21.6216
movie 3	scene1	62	67	25	0.416667								0
		97	106	45	0.75								0
		114	121	35	0.583333								0
		114	121	35	0.583333								0
		119	126	35	0.583333								0
		149	159	50	0.833333								0
		156	163	35	0.583333								0
	scene2	96	114	90	1.5				1				1
		125	131	30	0.5								0
		137	146	45	0.75		1						1
		134	140	30	0.5								0
		138	143	25	0.416667								0
		7	12	25	0.416667		1						1
		24	30	30	0.5								0
		26	31	25	0.416667								0
		27	33	30	0.5								0
	scene3	105	114	45	0.75							1	1
		108	116	40	0.666667		1						1
	scene4	133	140	35	0.583333								0
		90	97	35	0.583333								0
		103	111	40	0.666667								0
		101	108	35	0.583333								0
	scene5	103	168	325	5.41667								0
		20	27	35	0.583333								0
		30	36	30	0.5								0
		45	55	50	0.833333							1	1
		104	168	320	5.33333								0
	scene7	90	97	35	0.583333				1				1
		92	102	50	0.833333								0
		51	59	40	0.666667								0
		51	60	45	0.75		1						1
		50	57	35	0.583333								0
		48	55	35	0.583333								0
	scene9	53	60	35	0.583333								0
		55	62	35	0.583333								0
		57	63	30	0.5								0
	scene12	51	60	45	0.75								0
		58	83	125	2.08333								0
		61	93	160	2.66667								0
		68	80	60	1								0
		68	94	130	2.16667								0
		67	112	225	3.75								0
		101	126	125	2.08333				1				1
		109	120	55	0.916667								0
		97	114	85	1.41667								0
		95	103	40	0.666667								0
		102	139	185	3.08333		1						1
		121	141	100	1.66667				1				1
		71	100	145	2.41667								0
	scene13	77	86	45	0.75							1	1
		76	88	60	1								0
		84	100	80	1.33333								0
		87	113	130	2.16667								0
		83	91	40	0.666667				1				1
		41	48	35	0.583333								0	13	23.6364
			127mitoses			3	13	0	8	0	0	4
			99

## Sheet: CAL51Foxm1 OE (Figure4C)
Movie	Position	start time	end time	timex 5 (mins)	time (h)	chromosome misalignment	lagging chromosome	micronuclei	chromosome bridge	mitotic slipage	total errors		% errors per movie
movie 1	scene32	113	119	30	0.5						0
		121	128	35	0.583333		1				1
		63	68	25	0.416667						0
		76	81	25	0.416667						0
		121	127	30	0.5						0
		81	88	35	0.583333						0
		15	20	25	0.416667						0
		35	41	30	0.5						0
		39	45	30	0.5						0
		61	67	30	0.5						0
		43	48	25	0.416667						0
		82	87	25	0.416667						0
		84	90	30	0.5						0
		126	135	45	0.75						0
	scene33	27	32	25	0.416667						0
		73	79	30	0.5						0
		79	84	25	0.416667						0
		72	78	30	0.5						0
		54	60	30	0.5						0
		56	62	30	0.5						0
		59	64	25	0.416667						0
		75	85	50	0.833333						0
		87	95	40	0.666667						0
		89	96	35	0.583333						0
		91	97	30	0.5						0
		115	124	45	0.75						0
		41	47	30	0.5						0
		47	54	35	0.583333						0
		48	54	30	0.5						0
		44	50	30	0.5						0
		47	54	35	0.583333						0
		110	121	55	0.916667						0
		63	70	35	0.583333						0
		76	83	35	0.583333						0	1	2.94118
movie 2	scene 4	110	129	95	1.58333		1				1
		110	119	45	0.75						0
		99	106	35	0.583333		1				1
		132	140	40	0.666667						0
		145	152	35	0.583333						0
		151	158	35	0.583333						0
		151	158	35	0.583333						0
		154	164	50	0.833333						0
		44	51	35	0.583333						0
		48	52	20	0.333333						0
		35	49	70	1.16667						0
		83	90	35	0.583333						0
		81	89	40	0.666667						0
		65	70	25	0.416667						0
		57	68	55	0.916667						0
		63	71	40	0.666667		1				1
		67	74	35	0.583333						0
		78	83	25	0.416667						0
		141	160	95	1.58333						0
		141	150	45	0.75						0
		3	10	35	0.583333						0
		17	25	40	0.666667						0
		37	45	40	0.666667						0
	scene5	92	97	25	0.416667						0
		83	88	25	0.416667		1				1
		79	87	40	0.666667						0
		87	92	25	0.416667						0
		122	128	30	0.5						0
		114	120	30	0.5						0
		116	122	30	0.5						0
		119	125	30	0.5						0
		157	162	25	0.416667						0
		156	162	30	0.5						0
		157	164	35	0.583333						0
		159	166	35	0.583333						0
		154	159	25	0.416667						0
		74	80	30	0.5						0
		139	146	35	0.583333						0
		145	152	35	0.583333						0
		150	156	30	0.5						0
		100	104	20	0.333333						0
		100	105	25	0.416667						0
		112	118	30	0.5						0	4	9.30233
movie 3	scene36	117	123	30	0.5		1				1
		23	28	25	0.416667						0
		27	32	25	0.416667						0
		21	27	30	0.5						0
		43	52	45	0.75						0
		42	49	35	0.583333						0
		63	70	35	0.583333						0
		64	70	30	0.5						0
		64	69	25	0.416667						0
		60	66	30	0.5						0
		60	66	30	0.5						0
		51	55	20	0.333333						0
		143	150	35	0.583333						0
		80	85	25	0.416667						0
		106	112	30	0.5						0
		124	130	30	0.5						0
		120	128	40	0.666667						0
		115	124	45	0.75						0
		123	128	25	0.416667						0
	scene37	25	31	30	0.5						0
		74	81	35	0.583333						0
		86	91	25	0.416667						0
		86	90	20	0.333333						0
		76	81	25	0.416667						0
		88	93	25	0.416667						0
		90	94	20	0.333333						0
		110	116	30	0.5						0
		120	125	25	0.416667						0
		157	164	35	0.583333						0
	scene38	115	122	35	0.583333						0
		115	121	30	0.5						0
		125	132	35	0.583333						0
		126	132	30	0.5						0
		121	126	25	0.416667						0
		160	167	35	0.583333						0
		32	37	25	0.416667						0
		31	37	30	0.5						0
		30	36	30	0.5						0
		54	59	25	0.416667						0
	scene39	79	85	30	0.5						0
		102	108	30	0.5						0
		156	163	35	0.583333						0
		163	170	35	0.583333						0
	scene40	57	62	25	0.416667						0
		73	78	25	0.416667						0
		76	82	30	0.5						0	1	2.17391
						0	6	0	0	0	6
			123 mitoses
			117 normal

## Sheet: CAL 51 Mad2+Foxm1OE (Figure4C)
Movie	Position	start time	end time	timex 5 (mins)	time (h)	chromosome misalignment	lagging chromosome	micronuclei	chromosome bridge	mitotic slipage	multipolar division	total errors		% errors per movie
movie 1	scene21	43	49	30	0.5							0
	scene14	78	84	30	0.5				1			1
		102	108	30	0.5							0
		94	98	20	0.333333							0
		101	108	35	0.583333						1	1
		76	81	25	0.416667							0
		43	56	65	1.08333							0
		60	68	40	0.666667							0
		42	48	30	0.5							0
		63	67	20	0.333333							0
	scene15	24	32	40	0.666667				1			1
		33	43	50	0.833333							0
		67	79	60	1							0
		42	50	40	0.666667							0
		34	40	30	0.5							0
		26	32	30	0.5							0
		41	46	25	0.416667							0
		22	27	25	0.416667							0
		73	79	30	0.5				1			1
	scene16	83	88	25	0.416667							0
		82	90	40	0.666667							0
		79	87	40	0.666667				1			1
		155	162	35	0.583333							0
	scene18	24	31	35	0.583333							0
		37	49	60	1							0
		87	93	30	0.5							0
		102	116	70	1.16667							0
		56	63	35	0.583333							0
		99	108	45	0.75		1					1
	scene19	89	97	40	0.666667							0
	scene20	95	100	25	0.416667							0
		90	102	60	1							0
		83	91	40	0.666667							0
		131	137	30	0.5							0
		135	141	30	0.5							0
	scene35	50	57	35	0.583333							0
		53	59	30	0.5							0
		56	64	40	0.666667							0
		139	146	35	0.583333		1					1
	scene39	105	113	40	0.666667							0
		94	101	35	0.583333							0
		42	52	50	0.833333							0
		74	84	50	0.833333							0
		70	79	45	0.75							0
		126	137	55	0.916667							0
		87	93	30	0.5							0
		70	75	25	0.416667		1					1
	scene38	128	134	30	0.5							0
		128	135	35	0.583333							0
		63	69	30	0.5							0
	scene37	8	15	35	0.583333							0
		51	57	30	0.5							0
		30	36	30	0.5							0
	scene36	57	65	40	0.666667							0
		141	149	40	0.666667							0	8	14.5455
Movie 2	scene34	154	164	50	0.833333							0
		109	129	100	1.66667		1					1
		110	118	40	0.666667				1			1
		81	89	40	0.666667							0
		131	140	45	0.75							0
		113	122	45	0.75							0
		141	149	40	0.666667							0
		141	160	95	1.58333							0
		57	68	55	0.916667							0
		64	70	30	0.5							0
		84	93	45	0.75							0
		74	82	40	0.666667							0
		45	51	30	0.5							0
		48	56	40	0.666667							0
	scene33	73	79	30	0.5							0
		64	69	25	0.416667							0
		59	64	25	0.416667							0
		53	60	35	0.583333							0
		87	95	40	0.666667							0
		69	79	50	0.833333							0
		75	84	45	0.75							0
		110	121	55	0.916667							0
		116	124	40	0.666667							0
	scene32	81	88	35	0.583333		1					1
		84	90	30	0.5							0
		86	92	30	0.5				1			1
		22	27	25	0.416667							0
		87	94	35	0.583333							0
		85	90	25	0.416667							0
		78	84	30	0.5							0
		80	92	60	1							0
		35	41	30	0.5							0
		105	114	45	0.75							0
	scene31	11	18	35	0.583333							0
		59	66	35	0.583333							0
		57	64	35	0.583333							0
		61	65	20	0.333333							0
		97	103	30	0.5							0	4	10.5263
movie 3	scene29	50	55	25	0.416667							0
		45	50	25	0.416667		1					1
		42	46	20	0.333333							0
		42	46	20	0.333333							0
		42	47	25	0.416667							0
		48	53	25	0.416667							0
		50	54	20	0.333333							0
		48	52	20	0.333333							0
		97	103	30	0.5							0
		100	105	25	0.416667		1					1
		98	104	30	0.5							0
		100	106	30	0.5		1					1
	scene30	99	105	30	0.5							0
		102	108	30	0.5							0
		96	101	25	0.416667							0
		97	107	50	0.833333							0
		121	126	25	0.416667							0
		106	118	60	1							0
		116	121	25	0.416667							0
	scene31	39	44	25	0.416667				1			1
		30	35	25	0.416667							0
		110	120	50	0.833333							0
		97	113	80	1.33333							0
		94	102	40	0.666667							0
		31	36	25	0.416667							0
		63	68	25	0.416667							0
		75	80	25	0.416667							0
	scene28	28	32	20	0.333333							0
		28	33	25	0.416667							0
		40	45	25	0.416667	1						1
		78	84	30	0.5							0
		74	79	25	0.416667							0
		97	104	35	0.583333		1					1
		95	100	25	0.416667							0
		78	84	30	0.5							0
		87	93	30	0.5							0
		97	104	35	0.583333		1					1
		98	103	25	0.416667				1			1
		135	140	25	0.416667							0
	scene27	128	147	95	1.58333		1					1
		131	136	25	0.416667							0
		130	137	35	0.583333							0
		131	137	30	0.5							0
		147	153	30	0.5							0
	scene26	23	27	20	0.333333							0
		22	27	25	0.416667							0
		122	127	25	0.416667							0
		121	126	25	0.416667							0
		138	152	70	1.16667						1	1
		143	149	30	0.5							0
	scene25	153	161	40	0.666667							0
		151	159	40	0.666667							0
		113	122	45	0.75							0
		131	139	40	0.666667							0
		130	150	100	1.66667							0
		57	68	55	0.916667							0
		155	159	20	0.333333							0
		70	80	50	0.833333							0
		48	66	90	1.5							0	10	16.9492
			152 mitoses			1	11	0	8	0	2	22
			130 normal

## Sheet: Rev (fig6D)
Movie	Position	start time	end time	timex 5 (mins)	time (h)	chromosome misalignment	lagging chromosome	micronuclei	chromosome bridge	mitotic slipage	multipolar division
movie 1	scene1	8	15	35	0.583333
		4	11	35	0.583333
		7	14	35	0.583333
		11	17	30	0.5
		20	32	60	1
		31	36	25	0.416667
		31	36	25	0.416667
		33	39	30	0.5
	scene2	3	8	25	0.416667
		5	11	30	0.5
		9	15	30	0.5
		10	15	25	0.416667
		48	54	30	0.5
		50	58	40	0.666667
		29	34	25	0.416667
		19	24	25	0.416667
		54	60	30	0.5
		82	89	35	0.583333
		94	100	30	0.5
		84	90	30	0.5
	scene3	8	13	25	0.416667
		13	24	55	0.916667
		15	21	30	0.5
		16	23	35	0.583333
		24	29	25	0.416667
		34	40	30	0.5
		36	43	35	0.583333
		38	43	25	0.416667
		39	43	20	0.333333
		33	41	40	0.666667
2	scene20	7	14	35	0.583333
		32	37	25	0.416667
		5	11	30	0.5
		5	10	25	0.416667
		34	45	55	0.916667
		135	146	55	0.916667
		112	123	55	0.916667	1
		115	135	100	1.66667
		124	138	70	1.16667
		120	135	75	1.25
		149	154	25	0.416667
		144	152	40	0.666667
	scene21	8	14	30	0.5
		11	17	30	0.5
		16	21	25	0.416667
		19	24	25	0.416667
		16	22	30	0.5
		10	15	25	0.416667
		26	31	25	0.416667
		30	34	20	0.333333
		27	33	30	0.5
	scene22	7	14	35	0.583333
		5	10	25	0.416667
		2	9	35	0.583333
		17	23	30	0.5
		64	71	35	0.583333
		78	87	45	0.75
	scene23	5	59	270	4.5				1
		1	8	35	0.583333
		13	21	40	0.666667
		46	53	35	0.583333
		48	57	45	0.75
3	scene8	1	13	60	1
		13	17	20	0.333333
		17	24	35	0.583333
		1	7	30	0.5
		5	10	25	0.416667
		9	14	25	0.416667
		7	12	25	0.416667
		24	28	20	0.333333
	scene9	8	21	65	1.08333						1
		22	27	25	0.416667
		14	20	30	0.5
		14	19	25	0.416667
		11	18	35	0.583333
		8	13	25	0.416667
		11	15	20	0.333333	1
		8	15	35	0.583333
		12	18	30	0.5
	scene10	70	81	55	0.916667
		8	13	25	0.416667
		2	9	35	0.583333				1
		18	26	40	0.666667
		19	25	30	0.5
		21	26	25	0.416667
		23	28	25	0.416667
		52	58	30	0.5
				87 mitoses

## Sheet: NOCO (fig6D)
Movie	Position	start time	end time	timex 5 (mins)	time (h)	chromosome misalignment	lagging chromosome	micronuclei	chromosome bridge	mitotic slipage	multipolar division	death
movie 1		13	30	85	1.41667				1
		20	29	45	0.75
		23	32	45	0.75
		28	36	40	0.666667						1
		21	26	25	0.416667
		24	30	30	0.5
		58	71	65	1.08333
		54	61	35	0.583333
		57	63	30	0.5
		50	60	50	0.833333
		51	68	85	1.41667	1
		50	56	30	0.5
		44	51	35	0.583333
		38	47	45	0.75
		108	115	35	0.583333
		113	120	35	0.583333
		128	137	45	0.75
		122	140	90	1.5
		143	151	40	0.666667
		141	155	70	1.16667
		150	155	25	0.416667
		199	206	35	0.583333
		79	85	30	0.5
		144	178	170	2.83333
		167	181	70	1.16667
		178	188	50	0.833333
2		6	30	120	2	1
		5	11	30	0.5
		9	18	45	0.75
		13	21	40	0.666667						1
		9	22	65	1.08333
		19	28	45	0.75
		25	31	30	0.5
		36	52	80	1.33333						1
		38	44	30	0.5
		54	66	60	1
		56	66	50	0.833333
		82	135	265	4.41667
		113	143	150	2.5						1
		132	148	80	1.33333						1
		145	153	40	0.666667
		145	154	45	0.75
		145	168	115	1.91667	1
		141	149	40	0.666667
		116	123	35	0.583333
		116	132	80	1.33333
		116	135	95	1.58333
		126	152	130	2.16667		1
		82	135	265	4.41667				1
3		27	72	225	3.75		1
		16	60	220	3.66667
		14	53	195	3.25
		25	67	210	3.5		1
		13	67	270	4.5
		23	67	220	3.66667
		51	93	210	3.5
		97	137	200	3.33333
		82	116	170	2.83333	1
		68	100	160	2.66667
		72	86	70	1.16667
		77	107	150	2.5
		89	114	125	2.08333				1
		150	177	135	2.25
		142	170	140	2.33333
		153	169	80	1.33333
				65 mitoses

[truncated: 6 more sheets: NOCO+Rev+siFOXM1 (fig6D), NOCO+Rev (fig6D), Rev+ Mad2OE (fig6D), Rev+Mad2OE+siFOXM1(fig6D), Rev+siFOXM1(fig6D), NOCO+siFOXM1]
