# Supplementary material for: FOXM1 is critical for the fitness recovery of chromosomally unstable cells
Source: Cell Death Dis. 2023 Jul 14;14(7):430. doi: 10.1038/s41419-023-05946-2 (PMC10349069; doi:10.1038/s41419-023-05946-2)
Supplement: Supplementary file 3 — Supplementary Table Figure 2I and J movies [file 41419_2023_5946_MOESM3_ESM.xlsx]

## Sheet: Control
	Position	start time	end time	timex 5 (mins)	time (h)	chromosome misalignment	lagging chromosome	micronuclei	chromosome bridge	errors	% errors per movie
movie 1	scene26	26	31	25	0.416667					0
	scene25	51	59	40	0.666667			1		1
	scene13	27	32	25	0.416667					0
	scene16	77	90	65	1.08333					0
	scene17	11	18	35	0.583333					0
	scene11	18	23	25	0.416667					0
		52	60	40	0.666667					0
		139	145	30	0.5					0
		55	60	25	0.416667					0	11.1111
movie 2	scene13	19	24	25	0.416667					0
		30	41	55	0.916667					0
		78	87	45	0.75					0
	scene14	14	19	25	0.416667					0
		20	28	40	0.666667					0
	scene15	19	26	35	0.583333					0
		36	46	50	0.833333					0
	scene16	22	28	30	0.5					0
		56	63	35	0.583333					0
		79	89	50	0.833333					0	0
movie 3	scene24	106	112	30	0.5					0
		52	62	50	0.833333					0
		30	35	25	0.416667					0
	scene25	9	14	25	0.416667					0
		16	22	30	0.5					0
		20	28	40	0.666667					0
		149	158	45	0.75		1			1
		187	200	65	1.08333					0
		99	107	40	0.666667					0
		138	146	40	0.666667		1			1
	scene26	27	34	35	0.583333					0
		94	101	35	0.583333					0
		61	67	30	0.5					0
	scene27	52	59	35	0.583333					0
		163	169	30	0.5					0
	scene29	173	178	25	0.416667					0
		30	35	25	0.416667					0
	scene30	86	93	35	0.583333					0
		187	196	45	0.75					0	10.5263
			38 total mitoses	3 errors

## Sheet: Mad2 OE
Movie	Position	start time	end time	timex 5 (mins)	time (h)	chromosome misalignment	lagging chromosome	chromosome bridge	no exit	death	mitotic slipage	errors		% errors per movie
movie 1	scene28	16	48	160	2.66667							0
		145	162	85	1.41667					1		0
		86	99	65	1.08333							0
		144	161	85	1.41667					1		0
	scene29	32	60	140	2.33333		1					1
	scene30	100	110	50	0.833333	1						1
	scene31	6	19	65	1.08333					1		0
		42	111	345	5.75		1					1
		55	113	290	4.83333					1		0
		35	40	25	0.416667							0
		157	164	35	0.583333							0
	scene32	150	170	100	1.66667						1	1
		22	73	255	4.25							0
	scene33	4	10	30	0.5							0
		62	67	25	0.416667	1						1
		22	31	45	0.75							0
	scene34	57	125	340	5.66667					1		0
		178	201	115	1.91667						1	1
	scene35	180	189	45	0.75		1					1
		138	148	50	0.833333		1					1
		34	49	75	1.25							0
	scene34	56	92	180	3					1		0
	scene35	49	80	155	2.58333							0
		12	71	295	4.91667	1						1
	scene36	13	59	230	3.83333					1		0
		23	48	125	2.08333							0
		56	154	490	8.16667						1	1	10	37.037
movie 2	scene38	15	73	290	4.83333							0
	scene39	42	97	275	4.58333					1		0
		4	34	150	2.5			1				1
		11	95	420	7							0
	scene40	43	130	435	7.25					1		0
		55	130	375	6.25		1					1
	scene19	1	16	75	1.25			1				1
	scene25	91	111	100	1.66667		1					1
	scene27	157	179	110	1.83333							0
		99	120	105	1.75							0
		130	143	65	1.08333							0
		1	6	25	0.416667							0
	scene28	33	39	30	0.5	1						1
		116	150	170	2.83333	1						1
	scene29	9	20	55	0.916667							0
		151	162	55	0.916667							0
	scene30	101	110	45	0.75							0
		158	178	100	1.66667							0	6	33.3333
movie 3	scene21	32	51	95	1.58333							0
		1	31	150	2.5							0
		116	153	185	3.08333			1				1
	scene22	9	16	35	0.583333							0
		32	41	45	0.75		1					1
	scene23	28	42	70	1.16667							0
		81	94	65	1.08333							0
		150	184	170	2.83333					1		0
	scene25	12	21	45	0.75							0
		22	30	40	0.666667	1						1
		66	80	70	1.16667							0
		56	65	45	0.75							0
		40	69	145	2.41667							0
	scene27	6	53	235	3.91667							0
	scene28	12	22	50	0.833333							0
		20	28	40	0.666667							0
	scene29	46	59	65	1.08333			1				1
	scene30	27	34	35	0.583333							0
		140	165	125	2.08333		1					1	5	26.3158
						6	8	4	0	10	3	31
				64 mitoses	in total

## Sheet: siFoxm1
Movie	Position	time start	time end	mins	time (h)	chromosome misalignment	lagging chromosome	micronuclei	chromosome bridge	no exit	death	total errors		% errors per movie
movie 1	scene12	3	47	220	3.66667	1						1
		97	107	50	0.833333		1					1
	scene15	1	6	25	0.416667							0
	scene16	27	40	65	1.08333							0
	scene19	108	113	25	0.416667							0
		66	72	30	0.5		1					1
	scene1	48	54	30	0.5							0
	scene4	76	86	50	0.833333							0
	scene5	25	30	25	0.416667							0
	scene6	59	71	60	1							0
	scene8	157	163	30	0.5							0
		139	144	25	0.416667							0
	scene23	32	39	35	0.583333							0	3	23.0769
movie 2	scene13	16	24	40	0.666667						1	0
	scene14	46	53	35	0.583333			1				1
		191	201	50	0.833333							0
		68	77	45	0.75							0
		122	145	115	1.91667				1			1
	scrne15	53	59	30	0.5		1					1
		27	34	35	0.583333							0
		42	47	25	0.416667							0
	scene16	34	41	35	0.583333							0
	scene17	28	34	30	0.5							0
		60	68	40	0.666667							0
	scene18	37	43	30	0.5							0
		92	104	60	1		1					1
	scene19	69	74	25	0.416667							0
		22	28	30	0.5							0
	scene20	15	25	50	0.833333							0
	scene21	193	201	40	0.666667							0
		35	40	25	0.416667			1				1
		80	88	40	0.666667			1				1
	scene22	4	10	30	0.5							0
		80	89	45	0.75							0
	scene23	22	27	25	0.416667							0
		98	104	30	0.5							0
		56	65	45	0.75							0	6	25
movie 3	scene1	15	23	40	0.666667							0
		77	85	40	0.666667							0
		75	85	50	0.833333							0
	scene3	19	25	30	0.5							0
		48	58	50	0.833333							0
	scene4	72	88	80	1.33333							0
		13	21	40	0.666667							0
	scene6	70	78	40	0.666667							0
		73	81	40	0.666667							0
	scene7	85	90	25	0.416667	1						1
		34	42	40	0.666667							0
	scene8	51	59	40	0.666667							0
		52	60	40	0.666667							0
	scene9	50	60	50	0.833333							0
	scene10	22	29	35	0.583333	1						1
		35	41	30	0.5							0	2	12.5
						3	4	3	1	0	1	12
			53 mitoses in total

## Sheet: Mad20E-Foxm1KD
Movie	Position	time start	time end	mins	time (h)	chromosome misalignment	lagging chromosome	micronuclei	chromosome bridge	mitotic slipage	death	total errors		% errors per movie
movie 1	scene1	48	66	90	1.5							0
	scene2	1	45	220	3.66667		1					1
		89	147	290	4.83333		1					1
		50	110	300	5							0
		67	86	95	1.58333						1	0
	scene3	35	90	275	4.58333		1					1
	scene4	14	40	130	2.16667		1					1
		1	16	75	1.25		1					1
	scene5	1	108	535	8.91667						1	0
		28	89	305	5.08333		1					1									1
	scene6	1	48	235	3.91667		1					1
	scene7	27	90	315	5.25						1	0
	scene9	45	93	240	4							0									1
	scene10	54	170	580	9.66667					1		1
		117	170	265	4.41667	1						1
		1	26	125	2.08333						1	0
	scene11	10	138	640	10.6667						1	0
		21	118	485	8.08333			1				1
		107	154	235	3.91667							0
		74	156	410	6.83333	1						1	11	55
movie 2	scene1	1	124	615	10.25						1	0
	scene2	1	45	220	3.66667		1					1
		33	43	50	0.833333		1					1
	scene3	1	7	30	0.5		1					1
		22	33	55	0.916667		1					1
	scene4	94	176	410	6.83333						1	0
		19	126	535	8.91667						1	0
		43	201	790	13.1667					1		1
		87	174	435	7.25						1	0
		38	71	165	2.75	1						1
	scene5	75	137	310	5.16667							0
	scene6	63	130	335	5.58333						1	0
	scene7	74	87	65	1.08333							0
		144	161	85	1.41667							0
	scene8	31	190	795	13.25						1	0
		21	29	40	0.666667		1					1
		57	68	55	0.916667		1					1
		121	195	370	6.16667			1				1
		12	35	115	1.91667							0
		56	87	155	2.58333						1	0
	scene9	13	91	390	6.5						1	0
		15	92	385	6.41667		1					1
		192	201	45	0.75							0	10	43.4783
movie 3	scene11	141	201	300	5						1	0
	scene12	106	115	45	0.75							0
		16	33	85	1.41667							0
	scene12	133	158	125	2.08333							0
		101	126	125	2.08333		1					1
	scene31	9	20	55	0.916667							0
	scene32	23	30	35	0.583333		1					1
		39	83	220	3.66667				1			1
		46	99	265	4.41667	1						1
		115	137	110	1.83333							0
		75	103	140	2.33333							0
	scene33	87	162	375	6.25						1	0
	scene34	100	118	90	1.5							0
		85	175	450	7.5		1					1
	scene35	96	127	155	2.58333							0
	scene37	71	81	50	0.833333							0
	scene38	60	121	305	5.08333	1						1
	scene39	49	87	190	3.16667				1			1
	scene40	30	70	200	3.33333				1			1
		16	26	50	0.833333		1					1
		28	79	255	4.25		1					1
		79	123	220	3.66667				1			1
		72	81	45	0.75		1					1	12	52.1739
						5	20	2	4	2	15	48
			66 mitoses
			66
			18
