# Supplementary material for: FOXM1 is critical for the fitness recovery of chromosomally unstable cells
Source: Cell Death Dis. 2023 Jul 14;14(7):430. doi: 10.1038/s41419-023-05946-2 (PMC10349069; doi:10.1038/s41419-023-05946-2)
Supplement: Supplementary file 4 — Supplementary Table MCF7 movies [file 41419_2023_5946_MOESM4_ESM.xlsx]

## Sheet: EV-CTRL Fig2
Movie	Position	start time	end time	timex 5 (mins)	time (h)	chromosome misalignment	lagging chromosome	micronuclei	chromosome bridge	mitotic slipage	multipolar division	death	total errors		% errors per movie
movie 1	scene1	48	62	70	1.16667								0
	scene4	96	113	85	1.41667								0
	scene1	31	44	65	1.08333								0
		34	45	55	0.916667								0
		43	55	60	1								0
		1	24	115	1.91667								0
		22	41	95	1.58333								0
		97	115	90	1.5								0
	scene2	16	25	45	0.75								0	0	0
movie 2	scene3	60	78	90	1.5								0
		76	89	65	1.08333								0
		82	95	65	1.08333								0
		67	82	75	1.25								0
		77	89	60	1								0
		101	120	95	1.58333								0
	scene4	33	43	50	0.833333								0
		80	95	75	1.25				1				1
		89	101	60	1								0
		81	97	80	1.33333								0
	scene5	9	19	50	0.833333								0
		47	60	65	1.08333								0
		74	85	55	0.916667								0
		3	15	60	1								0
		50	62	60	1								0	1	6.66667
movie 3	scene31	93	105	60	1								0
		102	117	75	1.25								0
		112	122	50	0.833333								0
		26	35	45	0.75		1						1
		23	30	35	0.583333								0
		99	109	50	0.833333								0
		134	149	75	1.25								0
		139	156	85	1.41667								0
		140	153	65	1.08333								0
		147	158	55	0.916667								0
		153	166	65	1.08333								0
		153	163	50	0.833333								0
		149	162	65	1.08333				1				1
		14	30	80	1.33333								0
		72	82	50	0.833333								0
	scene32	18	35	85	1.41667								0
		23	37	70	1.16667								0
		30	44	70	1.16667								0
		46	58	60	1								0
		46	58	60	1								0
		33	44	55	0.916667								0
		67	78	55	0.916667								0
		66	77	55	0.916667								0
		75	87	60	1								0
		83	99	80	1.33333								0
		86	98	60	1								0
		79	96	85	1.41667	1							1
		100	112	60	1								0
		116	136	100	1.66667								0
		124	137	65	1.08333								0
		133	146	65	1.08333								0
		156	167	55	0.916667	1							1
	scene33	15	31	80	1.33333								0
		90	106	80	1.33333								0
		65	76	55	0.916667								0
		153	166	65	1.08333								0	4	11.4286
movie 4	scene34	13	30	85	1.41667								0
		21	57	180	3								0
		16	33	85	1.41667								0
		38	56	90	1.5								0
		26	37	55	0.916667								0
		58	75	85	1.41667								0
		91	113	110	1.83333								0
		93	104	55	0.916667								0
		104	123	95	1.58333								0
		104	124	100	1.66667								0
		144	155	55	0.916667								0
		146	161	75	1.25								0
	scene35	13	25	60	1								0
		24	37	65	1.08333								0
		36	55	95	1.58333								0
		51	66	75	1.25								0
		56	69	65	1.08333								0
		61	79	90	1.5								0
		77	88	55	0.916667								0
		84	100	80	1.33333								0
		112	122	50	0.833333								0
		96	125	145	2.41667		1						1
		126	138	60	1								0
		127	144	85	1.41667								0
		86	99	65	1.08333								0
		147	164	85	1.41667								0
	scene36	11	24	65	1.08333								0
		57	71	70	1.16667								0
		130	146	80	1.33333								0
		112	124	60	1								0
		102	113	55	0.916667		1						1
		139	155	80	1.33333								0
		55	65	50	0.833333								0
		42	55	65	1.08333								0
		90	102	60	1								0
		99	115	80	1.33333								0
		112	122	50	0.833333								0
		131	142	55	0.916667								0
		123	134	55	0.916667								0
		158	171	65	1.08333								0	2	5
						2	3	0	2	0	0	0	7
			100 mitoses
			7 errors
			93 normal mitoses

## Sheet: EV-siFOXM1 Fig2
Movie	Position	start time	end time	timex 5 (mins)	time (h)	chromosome misalignment	lagging chromosome	micronuclei	chromosome bridge	mitotic slipage	multipolar division	death	total errors		% errors per movie
movie 1	scene27	56	73	85	1.41667	1							1
		56	72	80	1.33333								0
		102	122	100	1.66667								0
	scene30	1	40	195	3.25		1						1
	scene31	108	128	100	1.66667								0
		127	142	75	1.25								0	2	33.3333
movie 2	scene11	39	51	60	1				1				1
		77	92	75	1.25								0
		53	66	65	1.08333								0
	scene13	2	13	55	0.916667								0
		27	40	65	1.08333								0
		41	55	70	1.16667								0
	scene15	31	51	100	1.66667		1						1
		93	114	105	1.75								0
	scene17	72	92	100	1.66667								0	2	22.2222
movie 3	scene21	13	29	80	1.33333		1						1
		18	30	60	1		1						1
		12	23	55	0.916667								0
		22	39	85	1.41667								0
		54	83	145	2.41667								0
		43	58	75	1.25								0
		50	80	150	2.5								0
		78	100	110	1.83333								0
		83	94	55	0.916667		1						1
		84	97	65	1.08333		1						1
		84	101	85	1.41667								0
		85	98	65	1.08333		1						1
		32	47	75	1.25		1						1
		80	95	75	1.25								0
	scene22	41	55	70	1.16667								0
		37	53	80	1.33333								0
		42	56	70	1.16667		1						1
		87	103	80	1.33333								0
		79	93	70	1.16667								0
		1	18	85	1.41667		1						1
		78	93	75	1.25								0
		91	102	55	0.916667								0
		70	84	70	1.16667								0
		141	154	65	1.08333								0
		83	95	60	1								0
	scene23	8	21	65	1.08333								0
	scene24	32	46	70	1.16667		1						1
		44	56	60	1								0
		53	68	75	1.25								0
		63	76	65	1.08333								0
		72	85	65	1.08333		1						1
		113	130	85	1.41667								0
		140	159	95	1.58333								0
		141	159	90	1.5								0
		123	137	70	1.16667								0
		59	74	75	1.25								0
	scene25	6	19	65	1.08333		1						1
		13	22	45	0.75		1						1
		105	120	75	1.25								0
	scene26	38	52	70	1.16667		1						1
		15	30	75	1.25								0
		28	40	60	1								0
		30	50	100	1.66667		1						1
		13	33	100	1.66667								0
		13	30	85	1.41667		1						1
		104	124	100	1.66667								0
		124	136	60	1								0
		126	139	65	1.08333	1							1
	scene27	46	55	45	0.75		1						1
		37	51	70	1.16667								0
		128	145	85	1.41667								0
		96	114	90	1.5								0
		126	143	85	1.41667								0
	scene28	1	24	115	1.91667				1				1
		24	37	65	1.08333								0
		1	12	55	0.916667								0
		1	22	105	1.75								0
		44	53	45	0.75								0
		85	94	45	0.75								0
		90	105	75	1.25								0
		104	115	55	0.916667								0
		116	128	60	1								0
		135	146	55	0.916667								0
		123	135	60	1								0
	scene29	49	63	70	1.16667								0
		74	89	75	1.25		1						1
		70	84	70	1.16667								0
		68	79	55	0.916667								0
		77	91	70	1.16667								0
		32	42	50	0.833333		1						1
		70	87	85	1.41667				1				1
		95	109	70	1.16667								0
		97	114	85	1.41667		1						1
		102	116	70	1.16667	1							1
		137	151	70	1.16667								0
		134	148	70	1.16667								0
		149	161	60	1								0
		158	170	60	1								0
		92	104	60	1								0
	sene30	26	38	60	1		1						1	24	30
						3	22	0	3	0	0	0	28
			95 mitoses
			29 errors
			66	normal mitoses

## Sheet: MAD2OE-CTRL Fig2
Movie	Position	start time	end time	timex 5 (mins)	time (h)	chromosome misalignment	lagging chromosome	micronuclei	chromosome bridge	mitotic slipage	death	multipolar division	total errors		% errors per movie
movie 1	scene10	1	26	125	2.08333				1				1
		34	75	205	3.41667		1						1
		88	136	240	4								0
		87	115	140	2.33333		1						1
	scene11	49	59	50	0.833333								0
	scene12	53	75	110	1.83333								0
		84	111	135	2.25								0
		104	142	190	3.16667				1				1
		48	80	160	2.66667								0	4	44.4444
movie 2	scene9	13	34	105	1.75		1						1
		3	69	330	5.5						1		1
		5	25	100	1.66667								0
		3	89	430	7.16667								0
		4	24	100	1.66667								0
	scene13	2	30	140	2.33333								0
	scene16	1	20	95	1.58333		1						1
		16	33	85	1.41667								0
		130	148	90	1.5								0	3	33.3333
movie 3	scene11	5	24	95	1.58333		1						1
		13	36	115	1.91667		1						1
	scene12	48	85	185	3.08333								0
		64	82	90	1.5		1						1
		53	64	55	0.916667								0
		24	37	65	1.08333		1						1
		23	36	65	1.08333		1						1
		8	22	70	1.16667								0
		94	127	165	2.75	1					1		2
		90	108	90	1.5	1							1
		100	120	100	1.66667								0
		94	115	105	1.75								0
		45	62	85	1.41667		1						1
		82	94	60	1								0
		134	154	100	1.66667		1						1
		42	61	95	1.58333								0
		79	123	220	3.66667						1		1
	scene13	15	28	65	1.08333								0
		41	56	75	1.25				1				1
		52	71	95	1.58333		1						1
		70	86	80	1.33333								0
		66	81	75	1.25								0
		83	97	70	1.16667								0
		137	150	65	1.08333		1						1
		145	163	90	1.5								0
		151	168	85	1.41667						1		1
		155	179	120	2								0
	scene14	8	21	65	1.08333								0
		9	23	70	1.16667								0
		16	33	85	1.41667		1						1
		10	30	100	1.66667								0
		30	42	60	1								0
		34	52	90	1.5								0
		31	44	65	1.08333								0
		53	74	105	1.75								0
		73	95	110	1.83333								0
		100	127	135	2.25		1						1
		105	152	235	3.91667	1							1
		54	72	90	1.5								0
		104	121	85	1.41667								0
		85	94	45	0.75		1						1
	scene15	116	134	90	1.5								0
		22	34	60	1								0
		13	28	75	1.25								0
		27	42	75	1.25								0
	scene16	72	85	65	1.08333	1							1
		55	84	145	2.41667								0
		45	64	95	1.58333		1						1
		8	18	50	0.833333								0
	scene17	25	38	65	1.08333								0
		28	52	120	2		1						1
		81	99	90	1.5		1						1
		78	90	60	1								0
		42	79	185	3.08333						1		1
		46	65	95	1.58333								0
		47	62	75	1.25								0
		51	60	45	0.75	1							1
		52	72	100	1.66667		1						1
		53	67	70	1.16667								0
		128	156	140	2.33333		1						1
		140	164	120	2	1							1
	scene18	43	56	65	1.08333								0
		46	59	65	1.08333								0
		46	56	50	0.833333		1						1
		32	45	65	1.08333								0
		27	43	80	1.33333								0
		56	73	85	1.41667								0
		66	92	130	2.16667								0
		141	168	135	2.25								0
	scene20	33	49	80	1.33333								0
		39	52	65	1.08333		1						1
		60	85	125	2.08333								0
		96	117	105	1.75								0
		52	74	110	1.83333								0	30	40.5405
						6	23	0	3	0	5	0	37
			92 mitoses
			37 errors
			55	normal mitoses

## Sheet: MAD2 OE-siFOXM1 Fig2
Movie	Position	start time	end time	timex 5 (mins)	time (h)	chromosome misalignment	lagging chromosome	micronuclei	chromosome bridge	mitotic slipage	no exit	death	total errors		% errors per movie
movie 1	scene18	11	23	60	1								0
		1	18	85	1.41667								0
		54	80	130	2.16667		1						1
		66	116	250	4.16667				1				1
	scene19	87	107	100	1.66667								0
	scene21	46	69	115	1.91667				1				1
	scene23	1	30	145	2.41667								0
		94	166	360	6	1							1
		53	78	125	2.08333	1							1
	scene24	1	27	130	2.16667		1						1
		67	100	165	2.75		1						1
		61	85	120	2					1			1	8	72.7273
movie 2	scene17	1	28	135	2.25								0
	scene24	82	160	390	6.5						1		1
	scene25	1	160	795	13.25						1		1
		56	86	150	2.5		1						1
		101	144	215	3.58333	1							1
	scene31	7	160	765	12.75						1		1
		1	41	200	3.33333		1						1
	scene33	47	109	310	5.16667	1							1
	scene34	1	89	440	7.33333				1				1	8	88.8889
movie 3	scene20	1	41	200	3.33333		1						1
		30	116	430	7.16667					1			1
	scene21	1	16	75	1.25								0
		22	33	55	0.916667								0
		37	55	90	1.5		1						1
		67	79	60	1				1				1
		72	176	520	8.66667						1		1
		124	174	250	4.16667	1							1
		102	127	125	2.08333								0
		68	91	115	1.91667		1						1
		93	111	90	1.5								0
	scene22	32	50	90	1.5		1						1
		98	162	320	5.33333		1						1
		86	142	280	4.66667		1						1
		26	44	90	1.5		1						1
		68	87	95	1.58333		1						1
	scene23	32	52	100	1.66667								0
		82	128	230	3.83333	1							1
		82	165	415	6.91667							1	0	13	68.4211
movie 4	scene4	11	25	70	1.16667		1						1
		104	131	135	2.25		1						1
		106	146	200	3.33333	1							1
		128	176	240	4								0
		109	135	130	2.16667		1						1
		135	159	120	2				1				1
		74	120	230	3.83333	1							1
		53	77	120	2								0
	scene5	11	24	65	1.08333								0
		21	36	75	1.25		1						1
		136	168	160	2.66667		1						1
		129	169	200	3.33333		1						1
		71	93	110	1.83333		1						1
		77	109	160	2.66667		1						1
		90	118	140	2.33333		1						1
		96	118	110	1.83333		1						1
		118	146	140	2.33333								0
		54	89	175	2.91667								0
	scene6	25	39	70	1.16667								0
		55	73	90	1.5								0
		138	162	120	2								0
		46	73	135	2.25								0
	scene7	1	22	105	1.75								0
		18	35	85	1.41667		1						1
		32	47	75	1.25				1				1
		22	35	65	1.08333								0
		25	41	80	1.33333								0
		151	164	65	1.08333		1						1
		127	148	105	1.75	1							1
		119	149	150	2.5		1						1
		126	141	75	1.25		1						1
		126	148	110	1.83333								0
		137	157	100	1.66667								0
		127	148	105	1.75		1						1
		119	145	130	2.16667								0
		75	179	520	8.66667				1				1
		98	129	155	2.58333								0
		121	146	125	2.08333		1						1
		132	154	110	1.83333		1						1
	scene8	53	74	105	1.75		1						1
		59	75	80	1.33333								0
		74	99	125	2.08333								0
		127	158	155	2.58333		1						1
		115	133	90	1.5		1						1
		96	115	95	1.58333								0
		74	99	125	2.08333		1						1
		96	114	90	1.5		1						1
		105	124	95	1.58333		1						1
		113	127	70	1.16667								0
		130	147	85	1.41667								0
		132	153	105	1.75				1				1
		151	166	75	1.25		1						1
		55	81	130	2.16667								0
	scene9	46	78	160	2.66667		1						1
		65	78	65	1.08333								0
		11	83	360	6		1						1
		28	47	95	1.58333								0
		118	147	145	2.41667								0
		115	136	105	1.75								0
		126	142	80	1.33333		1						1
	scene10	11	23	60	1		1						1
		16	35	95	1.58333								0
		36	52	80	1.33333				1				1
		33	47	70	1.16667								0
		38	56	90	1.5								0
		93	119	130	2.16667								0
		65	104	195	3.25							1	0
		122	164	210	3.5	1							1
		90	103	65	1.08333				1				1
	scene11	36	52	80	1.33333								0
		87	110	115	1.91667		1						1
		130	174	220	3.66667		1						1
		144	170	130	2.16667								0
	scene12	92	118	130	2.16667		1						1
		92	176	420	7						1		1
		53	111	290	4.83333		1						1
		11	28	85	1.41667				1				1
		1	23	110	1.83333								0
		113	176	315	5.25						1		1	45	57.6923
						10	45	0	11	2	6	2	70
			119 mitoses
			70 errors
			6 mitosis death or no exit
			43	normal mitoses

## Sheet: Mad2 OE 20 days SFig3&SFig4
Movie	Position	start time	end time	timex 5 (mins)	time (h)	chromosome misalignments	lagging chromosomes	micronuclei	chromosome bridge	mitotic slippage	cytokinesis failure	multipolar mitosis	no exit	errors		% errors per movie
movie 1	scene17	85	95	50	0.833333		1							1
	scene20	18	28	50	0.833333		1							1
	scene22	41	54	65	1.08333						1			1
	scene23	1	123	610	10.1667						1			1
	scene28	37	57	100	1.66667									0
		109	118	45	0.75									0
		132	142	50	0.833333									0
	scene29	98	113	75	1.25						1			1
		112	130	90	1.5						1			1	6	66.6667
movie 2	scene21	36	50	70	1.16667									0
		42	71	145	2.41667									0
		152	166	70	1.16667							1		1
		94	109	75	1.25									0
		98	115	85	1.41667									0
	scene22	30	49	95	1.58333									0
		136	154	90	1.5									0
		143	165	110	1.83333		1							1
		96	114	90	1.5		1							1
	scene23	136	158	110	1.83333		1							1
		143	163	100	1.66667									0
		74	90	80	1.33333									0
		62	70	40	0.666667				1					1
		58	82	120	2									0
		139	159	100	1.66667									0	5	33.3333
movie 3	scene4	40	60	100	1.66667									0
		30	94	320	5.33333							1		1
		112	148	180	3									0
	scene5	6	21	75	1.25		1							1
		4	101	485	8.08333							1		1
		31	91	300	5							1		1
		88	104	80	1.33333									0
	scene6	64	83	95	1.58333									0
		70	86	80	1.33333									0
		74	125	255	4.25							1		1
	scene7	15	177	810	13.5				1					1
		68	185	585	9.75		1							1
	scene8	28	44	80	1.33333									0
		40	87	235	3.91667									0
		81	136	275	4.58333						1			1
	scene9	22	52	150	2.5		1							1
	scene10	67	81	70	1.16667									0
		126	147	105	1.75									0
		100	122	110	1.83333									0	9	47.3684
				average	2.67636		8	0	2	0	5	5	0
				43 mitosis
				23

## Sheet: Mad2OE20days+siFOXM1 SFig3
Movie	Position	start time	end time	timex 5 (mins)	time (h)	chromosome misalignments	lagging chromosomes	micronuclei formation	chromosome bridge	mitotic slippage	cytokinesis failure	multiple mitosis	no exit	errors
movie 1	scene1	79	185	530	8.83333								1	1
	scene3	91	185	470	7.83333								1	1
	scene4	50	185	675	11.25								1	1
	scene5	14	185	855	14.25								1	1
	scene7	8	31	115	1.91667									0
		43	185	710	11.8333								1	1
		22	100	390	6.5							1		1
	scene12	30	185	775	12.9167									0
		31	141	550	9.16667		1							1
		14	34	100	1.66667									0
movie 2	scene1	42	185	715	11.9167								1	1
		32	185	765	12.75								1	1
		20	54	170	2.83333		1							1
	scene2	1	77	380	6.33333					1				1
		32	53	105	1.75									0
		35	54	95	1.58333									0
		47	67	100	1.66667		1							1
		36	61	125	2.08333		1							1
		32	52	100	1.66667									0
	scene3	38	54	80	1.33333									0
		66	185	595	9.91667								1	1
movie 3	scene16	46	185	695	11.5833								1	1
		1	145	720	12							1		1
		1	121	600	10					1				1
	scene17	48	185	685	11.4167									0
	scene18	40	84	220	3.66667		1							1
	scene19	1	140	695	11.5833						1			1
		1	43	210	3.5					1				1
	scene20	96	185	445	7.41667								1	1
		97	185	440	7.33333								1	1
		145	185	200	3.33333	1								1
		18	36	90	1.5

## Sheet: EV-Fig4
Movie	Position	start time	end time	timex 5 (mins)	time (h)	chromosome misalignments	lagging chromosomes	micronuclei	chromosome bridge	mitotic slippage	total errors		% errors per movie
movie 1	scene4	25	41	80	1.33333						0
		54	71	85	1.41667						0
		93	109	80	1.33333		1				1
		152	160	40	0.666667						0
		146	162	80	1.33333						0
		170	183	65	1.08333						0
		152	175	115	1.91667		1				1
		1	23	110	1.83333		1				1
	scene5	4	22	90	1.5						0
		165	178	65	1.08333						0
		19	37	90	1.5						0
	scene6	35	55	100	1.66667						0
		126	140	70	1.16667						0
		120	136	80	1.33333						0
		158	171	65	1.08333				1		1
		9	26	85	1.41667						0
		72	84	60	1						0
		68	86	90	1.5						0
		121	139	90	1.5						0
		155	170	75	1.25						0
		163	181	90	1.5						0
		120	132	60	1						0
		43	55	60	1						0
	scene7	19	38	95	1.58333						0
		38	48	50	0.833333						0
		41	58	85	1.41667						0
		48	60	60	1						0
		53	63	50	0.833333						0
		62	73	55	0.916667						0
		56	68	60	1						0
		32	48	80	1.33333						0
		119	134	75	1.25						0
		120	130	50	0.833333						0
		120	135	75	1.25				1		1
		39	48	45	0.75						0
		152	165	65	1.08333						0
		141	152	55	0.916667						0
		74	86	60	1						0
		68	79	55	0.916667						0
		148	154	30	0.5						0	5	12.5
movie 2	scene18	12	23	55	0.916667						0
		26	42	80	1.33333						0
		27	45	90	1.5						0
		33	48	75	1.25						0
		24	37	65	1.08333						0
		36	48	60	1						0
		18	33	75	1.25						0
		120	132	60	1						0
		132	147	75	1.25				1		1
		142	151	45	0.75						0
		146	155	45	0.75						0
		161	172	55	0.916667						0
		166	180	70	1.16667						0
		86	94	40	0.666667						0
		76	93	85	1.41667						0
		137	154	85	1.41667						0
	scene19	31	39	40	0.666667						0
		105	122	85	1.41667						0
		126	137	55	0.916667				1		1
		127	143	80	1.33333						0
		63	72	45	0.75						0
		40	54	70	1.16667						0
		37	54	85	1.41667						0
		42	55	65	1.08333						0
		57	66	45	0.75		1				1
		40	51	55	0.916667						0
		55	69	70	1.16667						0
		141	156	75	1.25						0
		154	168	70	1.16667						0
		163	178	75	1.25						0
		161	172	55	0.916667		1				1
		130	141	55	0.916667						0
		128	140	60	1						0
		100	110	50	0.833333						0
		166	179	65	1.08333						0
		15	25	50	0.833333						0
		28	40	60	1						0
		25	38	65	1.08333						0	4	10.5263
movie 3	scene20	21	37	80	1.33333		1				1
		22	33	55	0.916667						0
		48	58	50	0.833333						0
		78	89	55	0.916667						0
		49	59	50	0.833333						0
		125	137	60	1		1				1
		152	161	45	0.75						0
		155	164	45	0.75						0
	scene21	63	75	60	1						0
		15	28	65	1.08333						0
		23	39	80	1.33333						0
		18	29	55	0.916667						0
		18	30	60	1						0
		44	52	40	0.666667						0
		28	39	55	0.916667						0
		27	40	65	1.08333						0
		38	49	55	0.916667						0
		144	156	60	1		1				1
	scene22	18	31	65	1.08333						0
		21	33	60	1						0
		33	42	45	0.75						0
		22	36	70	1.16667						0
		43	57	70	1.16667						0
		68	83	75	1.25						0
		79	90	55	0.916667						0
		87	100	65	1.08333		1				1
		71	84	65	1.08333						0
		81	91	50	0.833333						0
		83	95	60	1						0
		43	55	60	1						0
		87	97	50	0.833333						0
		106	115	45	0.75						0
		116	127	55	0.916667						0
		118	129	55	0.916667						0	4	11.7647
						0	9	0	4	0
				112 mitoses
				99

## Sheet: MAD2OE Fig4&Sfig4
Movie	Position	start time	end time	timex 5 (mins)	time (h)	chromosome misalignments	lagging chromosomes	micronuclei	chromosome bridge	mitotic slippage	cell death	total errors		% errors per movie
movie 1	scene1	1	30	145	2.41667							0
		1	28	135	2.25				1			1
	scene2	6	50	220	3.66667		1					1
		28	58	150	2.5							0
		32	51	95	1.58333							0
		16	37	105	1.75							0
		20	51	155	2.58333		1					1
		43	66	115	1.91667							0
		44	65	105	1.75							0
		73	125	260	4.33333		1					1
		142	183	205	3.41667							0
	scene3	1	22	105	1.75		1					1
		27	57	150	2.5						1	0
		141	183	210	3.5	1						1
		94	125	155	2.58333						1	0
		83	123	200	3.33333							0
		1	23	110	1.83333				1			1
		54	110	280	4.66667						1	0
		93	120	135	2.25							0
		54	71	85	1.41667							0
	scene4	10	28	90	1.5		1					1
		44	57	65	1.08333							0
		70	92	110	1.83333		1					1
		84	106	110	1.83333		1					1
		109	128	95	1.58333		1					1
		76	96	100	1.66667						1	0
		92	116	120	2							0	11	40.7407
movie 2	scene1	43	67	120	2							0
		44	62	90	1.5							0
		44	61	85	1.41667							0
		58	75	85	1.41667							0
		70	88	90	1.5		1					1
		81	98	85	1.41667							0
		98	128	150	2.5				1			1
		154	177	115	1.91667		1					1
		80	105	125	2.08333							0
		51	66	75	1.25		1					1
		25	35	50	0.833333							0
	scene2	19	32	65	1.08333							0
		63	76	65	1.08333				1			1
		13	30	85	1.41667							0
		18	32	70	1.16667							0
		22	36	70	1.16667							0
		144	175	155	2.58333							0
		127	183	280	4.66667							0
	scene3	21	39	90	1.5							0
		113	133	100	1.66667							0
		16	36	100	1.66667							0
		155	168	65	1.08333							0
		64	82	90	1.5							0
	scene4	107	183	380	6.33333	1						1
		115	159	220	3.66667							0
		130	149	95	1.58333		1					1
		35	54	95	1.58333		1					1
		61	131	350	5.83333	1						1
		148	183	175	2.91667							0
		32	46	70	1.16667		1					1
		31	46	75	1.25							0	10	32.2581
movie 3	scene1	48	72	120	2		1					1
		80	103	115	1.91667							0
		108	138	150	2.5							0
		74	96	110	1.83333							0
		36	123	435	7.25						1	0
	scene2	74	88	70	1.16667		1					1
		82	99	85	1.41667				1			1
		111	128	85	1.41667		1					1
		117	145	140	2.33333							0
		136	183	235	3.91667				1			1
	scene3	49	73	120	2		1					1
		14	28	70	1.16667							0
		80	103	115	1.91667							0
		142	156	70	1.16667							0
		72	93	105	1.75							0
		27	49	110	1.83333							0
		12	26	70	1.16667							0
		25	40	75	1.25							0
	Scene4	20	39	95	1.58333							0
		47	61	70	1.16667							0
		60	77	85	1.41667							0
		81	96	75	1.25						1	0
		31	51	100	1.66667							0
		43	98	275	4.58333				1			1
		130	167	185	3.08333				1			1
	scene5	25	40	75	1.25							0
		53	76	115	1.91667							0
		20	52	160	2.66667							0
		62	113	255	4.25					1		1
		134	183	245	4.08333							0
	scene6	93	113	100	1.66667		1					1
	scene7	1	43	210	3.5							0
		13	36	115	1.91667				1			1
		1	11	50	0.833333				1			1
		50	86	180	3						1	0
	scene8	51	93	210	3.5						1	0
	scene9	67	101	170	2.83333							0
		83	91	40	0.666667							0
		60	74	70	1.16667							0
	scene10	109	166	285	4.75						1	0
	scene11	88	99	55	0.916667		1					1
		84	108	120	2	1						1
	scene12	107	134	135	2.25		1					1
	scene13	58	73	75	1.25	1						1
	scene14	45	57	60	1							0
		88	114	130	2.16667							0
		19	30	55	0.916667							0
	scene15	80	104	120	2							0
	scene16	45	69	120	2		1					1
		137	160	115	1.91667							0
		73	80	35	0.583333							0
	scene17	122	136	70	1.16667							0
		178	188	50	0.833333							0
	scene18	36	57	105	1.75							0
		158	194	180	3							0
	scene19	56	78	110	1.83333							0
		1	59	290	4.83333						1	0
		137	180	215	3.58333		1					1
	scene20	58	72	70	1.16667							0
		74	84	50	0.833333		1					1
	scene21	6	35	145	2.41667						1	0
	scene22	143	199	280	4.66667							0
		159	201	210	3.5							0
	scene23	40	53	65	1.08333		1					1
	scene24	18	59	205	3.41667						1	0
		23	48	125	2.08333							0
		38	69	155	2.58333							0
	scene25	84	116	160	2.66667					1		1
	scene26	168	183	75	1.25							0
		79	118	195	3.25					1		1	22	31.4286
						5	25	0	10	3	12	43
				128 mitoses
				73

## Sheet: FOXM1 OE Fig4
Movie	Position	start time	end time	timex 5 (mins)	time (h)	chromosome misalignments	lagging chromosomes	micronuclei	chromosome bridge	mitotic slippage	cell death	total errors		% errors per movie
movie 1	scene1	13	26	65	1.08333							0
		24	34	50	0.833333							0
		24	34	50	0.833333							0
		42	49	35	0.583333							0
		77	89	60	1							0
		87	97	50	0.833333							0
		102	113	55	0.916667							0
		116	126	50	0.833333						1	0
		113	128	75	1.25							0
		158	170	60	1							0
		156	167	55	0.916667							0
		127	139	60	1							0
		135	143	40	0.666667							0
		133	145	60	1		1					1
		151	161	50	0.833333							0
	scene2	28	37	45	0.75							0
		17	26	45	0.75							0
		20	27	35	0.583333							0
		34	45	55	0.916667							0
		55	65	50	0.833333		1					1
		86	93	35	0.583333							0
		116	125	45	0.75							0
		123	131	40	0.666667							0
		142	152	50	0.833333							0
		127	138	55	0.916667							0
		165	177	60	1							0
		166	179	65	1.08333		1					1
		143	156	65	1.08333							0
	scene3	18	29	55	0.916667							0
		10	21	55	0.916667							0
		38	48	50	0.833333							0
		66	76	50	0.833333							0
		53	63	50	0.833333							0
		93	104	55	0.916667							0
		86	98	60	1							0
		93	107	70	1.16667							0
		74	84	50	0.833333							0
		111	124	65	1.08333		1					1
		165	176	55	0.916667							0
		169	181	60	1							0
		161	172	55	0.916667							0
	scene4	18	26	40	0.666667							0
		30	41	55	0.916667							0
		36	47	55	0.916667							0
		42	58	80	1.33333							0
		56	64	40	0.666667							0
		47	58	55	0.916667							0
		70	78	40	0.666667							0
		58	74	80	1.33333							0
		70	81	55	0.916667		1					1
		79	91	60	1							0
		96	110	70	1.16667							0
		105	115	50	0.833333							0
		115	129	70	1.16667							0
		122	131	45	0.75							0
		131	142	55	0.916667							0
		164	175	55	0.916667							0
		151	159	40	0.666667							0
		140	148	40	0.666667							0	5	8.47458
movie 2	scene1	5	14	45	0.75							0
		15	31	80	1.33333							0
		12	22	50	0.833333							0
		18	34	80	1.33333		1					1
		33	41	40	0.666667							0
		35	43	40	0.666667							0
		18	30	60	1							0
		21	28	35	0.583333							0
		99	110	55	0.916667		1					1
		106	117	55	0.916667				1			1
		92	102	50	0.833333							0
		118	129	55	0.916667				1			1
		121	132	55	0.916667							0
		119	126	35	0.583333							0
		118	126	40	0.666667							0
	scene2	76	84	40	0.666667							0
		77	85	40	0.666667							0
		41	59	90	1.5							0
		37	53	80	1.33333							0
		62	72	50	0.833333							0
		87	95	40	0.666667							0
		121	133	60	1							0
	scene3	37	46	45	0.75							0
		23	35	60	1							0
		38	51	65	1.08333							0
		41	58	85	1.41667							0
		52	63	55	0.916667							0
		80	92	60	1							0
		76	94	90	1.5							0
		91	107	80	1.33333							0
		166	181	75	1.25							0
		188	197	45	0.75							0
		118	130	60	1							0
		117	128	55	0.916667							0
		115	128	65	1.08333							0
	scene4	103	126	115	1.91667							0
		32	46	70	1.16667							0
		50	75	125	2.08333							0
		131	146	75	1.25							0
		158	189	155	2.58333							0
		88	99	55	0.916667							0
		135	145	50	0.833333							0
		142	160	90	1.5							0
		53	72	95	1.58333							0	4	9.30233
movie 3	scene3	10	20	50	0.833333							0
		3	20	85	1.41667							0
		9	30	105	1.75							0
		16	27	55	0.916667		1					1
		23	46	115	1.91667							0
		97	117	100	1.66667		1					1
		109	128	95	1.58333							0
		102	132	150	2.5				1			1
		121	136	75	1.25				1			1
		117	132	75	1.25							0
		144	165	105	1.75		1					1
		117	131	70	1.16667							0
		117	137	100	1.66667							0
		95	119	120	2							0
	scene4	43	64	105	1.75							0
		14	24	50	0.833333							0
		137	157	100	1.66667							0
		121	137	80	1.33333							0
	scene5	27	44	85	1.41667							0
		54	81	135	2.25							0
		54	70	80	1.33333							0
		103	113	50	0.833333							0
		119	142	115	1.91667							0
		126	143	85	1.41667							0
		139	153	70	1.16667							0
		154	170	80	1.33333							0
		149	163	70	1.16667							0
		167	186	95	1.58333							0
		185	201	80	1.33333							0
		190	200	50	0.833333							0
		138	150	60	1							0
	scene6	16	29	65	1.08333							0
		18	28	50	0.833333							0
		65	87	110	1.83333							0
		80	90	50	0.833333							0
		82	95	65	1.08333							0
		134	145	55	0.916667							0
		132	145	65	1.08333							0
		63	76	65	1.08333							0
		181	193	60	1							0
		181	193	60	1							0
		121	132	55	0.916667							0
		148	161	65	1.08333							0
		156	170	70	1.16667							0	5	11.3636
						0	10	0	4	0	1
				147 mitoses
				132

## Sheet: FOXM1OE+MAD2OE 6 daysFig4&SFig4
Movie	Position	start time	end time	timex 5 (mins)	time (h)	chromosome misalignments	lagging chromosomes	micronuclei	chromosome bridge	mitotic slippage	cell death	total errors		% errors per movie
movie 1	scene24	53	67	70	1.16667							0
		132	149	85	1.41667							0
	scene25	49	60	55	0.916667							0
		65	75	50	0.833333							0
		122	147	125	2.08333							0
		157	183	130	2.16667					1		1
	scene26	64	78	70	1.16667		1					1
		123	137	70	1.16667		1					1
	scene27	81	98	85	1.41667							0
		114	148	170	2.83333		1					1
		152	182	150	2.5		1					1
	scene28	27	44	85	1.41667							0
		76	95	95	1.58333							0
		84	99	75	1.25						1	0
		113	148	175	2.91667							0
	scene29	20	42	110	1.83333							0
		25	39	70	1.16667							0
		40	55	75	1.25							0
		55	76	105	1.75							0
		102	127	125	2.08333							0
		108	125	85	1.41667							0
	scene30	44	62	90	1.5							0
		88	130	210	3.5				1			1
		89	107	90	1.5		1					1
		100	125	125	2.08333							0
	scene31	7	20	65	1.08333							0
		35	49	70	1.16667		1					1
		72	90	90	1.5							0
	scene32	48	62	70	1.16667							0
		142	172	150	2.5						1	0
		150	182	160	2.66667							0
	scene33	21	29	40	0.666667							0
		150	183	165	2.75							0
	scene34	98	112	70	1.16667							0
		163	179	80	1.33333							0
		162	175	65	1.08333							0
	scene35	150	162	60	1							0
	scene36	48	60	60	1							0
	scene37	48	77	145	2.41667							0
		63	88	125	2.08333							0
		71	88	85	1.41667							0
		76	92	80	1.33333							0
		76	101	125	2.08333							0
		90	102	60	1		1					1
		95	109	70	1.16667		1					1
		150	170	100	1.66667							0	10	21.7391
movie 2	scene40	8	22	70	1.16667							0
		10	25	75	1.25							0
		31	45	70	1.16667							0
		136	148	60	1							0
		121	130	45	0.75				1			1
		153	167	70	1.16667		1					1
		149	159	50	0.833333						1	0
		16	31	75	1.25							0
		131	143	60	1							0
	scene38	11	21	50	0.833333							0
		35	46	55	0.916667							0
		68	85	85	1.41667				1			1
		157	171	70	1.16667							0
		147	162	75	1.25							0
		145	156	55	0.916667							0
		140	166	130	2.16667							0
	scene37	85	99	70	1.16667		1					1
		27	46	95	1.58333		1					1
		126	145	95	1.58333							0
		93	110	85	1.41667				1			1
		86	109	115	1.91667							0
		153	168	75	1.25		1					1
		160	173	65	1.08333							0
		159	174	75	1.25							0
		161	177	80	1.33333							0
		113	130	85	1.41667							0
		154	173	95	1.58333							0
	scene36	91	117	130	2.16667		1					1
	scene35	16	30	70	1.16667							0
		24	39	75	1.25							0
		33	43	50	0.833333							0
		35	47	60	1							0
		62	75	65	1.08333							0
		120	133	65	1.08333							0
		125	138	65	1.08333							0
		135	153	90	1.5				1			1
		143	162	95	1.58333							0
		35	48	65	1.08333							0
	scene34	137	156	95	1.58333							0
		147	167	100	1.66667							0	9	22.5
movie 3	scene1	72	90	90	1.5							0
		67	83	80	1.33333							0
		77	91	70	1.16667							0
	scene2	135	146	55	0.916667							0
		139	149	50	0.833333							0
		102	110	40	0.666667							0
		116	128	60	1		1					1
		87	104	85	1.41667							0
		97	108	55	0.916667		1					1
		87	101	70	1.16667							0
		101	116	75	1.25							0
		153	166	65	1.08333							0
	scene3	46	57	55	0.916667		1					1
		61	69	40	0.666667							0
		61	72	55	0.916667							0
		78	89	55	0.916667							0
		87	99	60	1							0
		90	103	65	1.08333							0
		102	122	100	1.66667							0
		123	135	60	1							0
	scene40	96	121	125	2.08333		1					1
		106	120	70	1.16667							0
	scene5	34	44	50	0.833333		1					1
	scene6	154	172	90	1.5							0
		115	126	55	0.916667		1					1
	scene7	37	46	45	0.75							0
	scene8	1	22	105	1.75							0
		59	74	75	1.25							0
	scene9	83	98	75	1.25							0
	scene10	79	93	70	1.16667							0
		130	147	85	1.41667		1					1
		126	138	60	1		1					1
	scene11	35	47	60	1							0
		16	30	70	1.16667							0
		78	88	50	0.833333							0
		81	94	65	1.08333							0
		115	128	65	1.08333							0
		120	134	70	1.16667							0
		120	132	60	1							0
		124	149	125	2.08333							0
		137	147	50	0.833333							0
		141	152	55	0.916667							0
		159	170	55	0.916667				1			1
	scene12	48	62	70	1.16667							0	9	20.4545
						0	21	0	6	1	3	28
				130 mitoses
				99

[truncated: 6 more sheets: FOXM1OE+MAD2OE 20 daysSFig4, EV-Fig6A, Noco-Fig6A, FOXM1 OE-Fig6A, Noco+FOXM1c OE-Fig6A, DCB Fig6]
